# Supplementary material for: Computational Identification of Novel Amino-Acid Interactions in HIV Gag via Correlated Evolution
Source: PLoS One. 2012 Aug 3;7(8):e42468. doi: 10.1371/journal.pone.0042468 (PMC3411748; doi:10.1371/journal.pone.0042468)
Supplement: File S1 — Alignment of Gag sequences used in this study. (GZ) [file pone.0042468.s001.gz]

Archive with 1 entries (1 files):
- gag_7396.muscle
