# Supplementary material for: Computational Identification of Novel Amino-Acid Interactions in HIV Gag via Correlated Evolution
Source: PLoS One. 2012 Aug 3;7(8):e42468. doi: 10.1371/journal.pone.0042468 (PMC3411748; doi:10.1371/journal.pone.0042468)
Supplement: File S1 — Alignment of Gag sequences used in this study. (GZ) [file pone.0042468.s001.gz › gag_7396.muscle]

>gi|5106563|gb|AAD39752.1|AF131870_1 Gag protein [Simian immunodeficiency virus]
MGAGNST-VDREVVRS-----FERVA------LKPGGKKTYQARHVVWAG----KELDRF
GL--NKELLRTVEGCQKILSV--------------CWPLYASGSKNLKALVG--------
-------TVCVL--ACCHQGIPVKDTQE----------------------ALKK---VRL
EPA-KN---EEAQAS---------------------------------------------
------------------------------------------------------------
-------------------------------------Q--------------NF------
PVQREGQ-NYIHQP-LSPRTVQTWVKIVEEKGWKPETVAMFAALMTGAI-----------
---PEDIN-VMLNAIGEHQ-GAM-QMIKDHIVEESAEWDRMHPQQ--QPAQPGGGL-RTP
NGTDIAGVTSTVEEQIQWIYGLN---GA--TRVAVQD-IYKGWVIEGMERVVRLHQTTSV
VEIRQGPKEPFRDYTDRFFKALRAESGSEEVKEWMKEKMLVQ----NANPDCK-LVIKAL
--GETPSLEEMM-RACQGVGGPSH-----------------KGKIL--------------
---------AEA---M-----ASAFRQQVGRQAMVQQNLPPRNSQGRFVRIGGGGPRKPM
TCFNCG-------KPG-HLANQCR--------------------EPKKGPP-GS---CWK
CGKM-GHKQAQ--------C-------PQGK-QVNF------------------------
----L-------------------------------------------------------
--------------------------------------G---------------YGP---
----------------------------------------WNRGPPG-------------
N------------FP---------------------------------------------
------------------------------------------------------------
------------------------------------------------------------
------------------------------------------------------------
---------------------------------------------VM-------PSAPPL
EDLTLGNRMTPPQSKAERALETYRLLGQGLRAQQKRKERGECQEPCLN------------
------------------------------------------------------------
------------------------------------------------------------
------------------------------------------------------------
--------------------------------------MLFPE-----------------
-----------------------------------DP-----------------------
------------------------------------------------------------
-------------------------------------------------
>gi|6358708|gb|AAF07332.1|AF188116_1 Gag protein [Simian immunodeficiency virus]
MGSGNSV-LSRQIEKD-----FCNVR------LRPGSKKTYQKRHVDWAT----KELDRF
GL--GANLLETAEGCKKILGV--------------RWPLYPTGSKNLKALVG--------
-------TVCVI--CCCHLGIRVNDTQE----------------------AINK---VKI
EQN------KPVPES---------------------------------------------
------------------------------------------------------------
-------------------------------------K--------------NF------
PLIRENQ-RWVHTP-LSPRTIQTWVKIVEDRGWKPETVAMFSALTEKAL-----------
---PEDLN-VMLNAIGDHQ-GAM-QIIKDHIAEEGAEWDRQHPQQ--QPAQPGGGL-RTP
NATDVAGITSTVEEQQAWT---T---AD--TPIDVGK-IYKEWVIQAMEKVVRIHQPVSV
MDIKQGPKEPFKDYADRFFKALRAEGGSHEVKEWMKEKMLVQ----NANPDCK-MVIKAL
--GEGATLEEMM-KACQGVGGPAH-----------------KRKIL--------------
---------AEA---M-----ATAMQGQM-KHLMVQQT-PPRNAQGRFVRTGGGGPRRPL
TCFNCG-------KPG-HSAKMCR--------------------QPRQ----EG---CWN
CGAK-DHRMAQ--------C-------PKPKGKVNF------------------------
----L-------------------------------------------------------
--------------------------------------G---------------YGP---
----------------------------------------WRNGPSG-------------
N------------FP---------------------------------------------
------------------------------------------------------------
------------------------------------------------------------
------------------------------------------------------------
---------------------------------------------IMGGAAGVIPSAPPM
EKV--------PPTRAERAIETYRNLGQQLRK-QQQVPQKCVDEPCLNF-----------
------------------------------------------------------------
------------------------------------------------------------
------------------------------------------------------------
--------------------------------------FFFPD-----------------
-----------------------------------DQ-----------------------
------------------------------------------------------------
-------------------------------------------------
>gi|3342103|gb|AAD12146.1| gag protein [Simian immunodeficiency virus]
MGSGNSV-LSRQIEKD-----FCSVR------LRPGSKKTYQKRHVEWAT----KELDRF
GL--GSQLLETAEGCKKILSV--------------CWPLYATGSKNLKALVG--------
-------TVCVI--CCCHLGVRISDTQE----------------------AISK---VKI
EPA-PEAAGKKQQTG---------------------------------------------
------------------------------------------------------------
-------------------------------------G--------------NY------
PLIRENQ-RWVHTP-LSPRTIQTWVKIVEDRGWKPETVAMFSALTEKAL-----------
---PDDLN-VMLNAIGDHQ-GAM-QIIKDHIVEEGAEWDRQHPQQ--QPAQPGGGL-RTP
NATDVAGVTSTVEEQLAWT---T---AD--TPVDVGK-IYKEWVIQAMEKVVRIHQPVSV
MDIKQGPKEPFKEYADRFFKALRAEGGSHEVKEWMKEKMLVQ----NANPDCR-LVIKAL
--GEGASLEEMM-KACQGVGGPAH-----------------KGKIL--------------
---------AEA---M-----ASAIQQQV-RQNMVQVT-PLRNAQGRFVRTGGGGPRKPL
TCFNCG-------KPG-HTARMCR--------------------QPRQ----EG---CWN
CGSK-EHRFAQ--------C-------PKPKGKVNF------------------------
----L-------------------------------------------------------
--------------------------------------G---------------YGP---
----------------------------------------WSSKPPG-------------
N------------YP---------------------------------------------
------------------------------------------------------------
------------------------------------------------------------
------------------------------------------------------------
---------------------------------------------LLGGAAGRIPSAPPM
ES---------APTKAERALETYRTLGQQLKRQQQQVPQKCVDEPCLN------------
------------------------------------------------------------
------------------------------------------------------------
------------------------------------------------------------
--------------------------------------SLFPD-----------------
-----------------------------------DQ-----------------------
------------------------------------------------------------
-------------------------------------------------
>gi|6358699|gb|AAF07324.1|AF188115_1 Gag protein [Simian immunodeficiency virus]
MGSGNSV-LSRQIEGE-----FCSIR------LRPGSKKTYQKRHIVWAT----KELDRF
GL--GAHLLETADGCKRILGV--------------CWPLYSTGSKNLKALVG--------
-------TVCVL--CCCHLGIKIANTAE----------------------AMQK---IKI
EPT-QE---DRQQKS---------------------------------------------
------------------------------------------------------------
-------------------------------------G--------------NY------
PLIRENQ-RWVHTP-LSPRTIQTWVKIVEDRGWKPETVAMFSALTEKAL-----------
---PDDLN-VMLNAIGDHQ-VAM-QIIKDHIVEEGAEWDRTHPQQ--QPAQPGGGL-RTP
NATDVAGVTSTVEEQLAWT---T---AD--TPVDVGK-IYKEWVIQAMEKVVRIHQPVSV
MDIKQGPKEPFKEYADRFFKALRAEGGSHEVKEWMKEKMLVQ----NANPDCR-MVIKAL
--GEGASLEDMM-KACQGVGGPAH-----------------KGKIL--------------
---------AEA---M-----ATAMQSQM-RQNMVQVT-PPRNEQGRFVRTGGGGPRKPL
TCFNCG-------KPG-HTARMCR--------------------QPRQ----EG---CWN
CGSK-EHRFAQ--------C-------PKPKGKVNF------------------------
----L-------------------------------------------------------
--------------------------------------G---------------YGP---
----------------------------------------WRNGPPG-------------
N------------FP---------------------------------------------
------------------------------------------------------------
------------------------------------------------------------
------------------------------------------------------------
---------------------------------------------LMGGNAGVVPSAPPM
ER---------NSTKAERALETYRNLGQQLRK-QQQVPQKCVDEPCLSF-----------
------------------------------------------------------------
------------------------------------------------------------
------------------------------------------------------------
--------------------------------------FFFPD-----------------
-----------------------------------DQ-----------------------
------------------------------------------------------------
-------------------------------------------------
>gi|6358690|gb|AAF07316.1|AF188114_1 Gag protein [Simian immunodeficiency virus]
MGSGNSV-LSRQIEGE-----FCSIR------LRPDSKKTYQKRHLVWAT----RELDRF
GL--GAHLLETADGCKKILGV--------------CWPLYSTGSKNLKALVG--------
-------TVCVL--CCCHLGIKVADTQE----------------------AMQK---IKI
EPT-QE---ERQPKS---------------------------------------------
------------------------------------------------------------
-------------------------------------G--------------NY------
PLVRENQ-RWVHTP-LSPRTIQTWVKIVEDRGWKPETVAMFSALTEKAL-----------
---PDDLN-VMLNAIGDHQ-GAM-QIIKDHIVEEGAEWDRKHPQQ--QPAQPGGGL-RTP
NATDVAGVTSTVEEQLAWT---T---AD--TPVDVGK-IYKEWVIQAMEKVVRIHQPVSV
IDIKQGPKEPFKEYADRFFKALRAEGGSHEVKEWMKEKMLVQ----NANPDCR-MVIKAL
--GEGATLEEMM-RACQGVGGPAH-----------------KGRIL--------------
---------AEA---M-----ATAMQSQM-RQNMVQVT-PPRNAQGRFVRTGGGGPRKPL
TCFNCG-------KPG-HTARMCR--------------------QPRQ----EG---CWN
CGSK-EHRFAQ--------C-------PKPKGKVNF------------------------
----L-------------------------------------------------------
--------------------------------------G---------------YGP---
----------------------------------------WRSGPPG-------------
N------------FP---------------------------------------------
------------------------------------------------------------
------------------------------------------------------------
------------------------------------------------------------
---------------------------------------------LMGGNAGVVPSAPPM
ER---------SPTQAERALETYRNLGQQLRR-QQQIPQKCVDEPCLSF-----------
------------------------------------------------------------
------------------------------------------------------------
------------------------------------------------------------
--------------------------------------FFFPD-----------------
-----------------------------------DQ-----------------------
------------------------------------------------------------
-------------------------------------------------
>gi|12657809|gb|AAK01032.1|AF301156_1 gag protein [Simian immunodeficiency virus]
MGNEQGL-LGKKTLED-----LQKVR------LKKGKKGCYKIKHVRWMC----TEVSRC
VL--IFELLKSATGVAQILEK--------------VTPLVDTGSEVLRSLYG--------
--------CSVC--YCLHRKWNIEDTQE----------------------AEKK---VE-
-EAYKKQAMIEMASKEEEKAKKEAEKL---------------------------------
------------------------------------------------------------
----------------------------------------------------DM------
PIVTGPQGP-VHQP-LSPRTLGAWVKCVEG-GIAPSLAPMFLAYSTGAI-----------
---AYDMN-LMLNILDTHQ-GFP-QVLKDEINKKAEEYDLLHPVQ--QPQ-QQGAL-RQP
TASDITGNTSSVAEQVAW--------GE-----PIAN-IYRGWIVQSLEKVIQIARPSSV
LDIRQGSKEDFKSYVDRFYSALRAEPAAGEIKAWMANNLLIQ----HANPDCK-RILKGL
---QKPSLEDML-AACQGVGGPDH-----------------KAKVL--------------
---------AEA-------------------------MQQFQQERTNMI------EVKTA
KCFNCQ-------GIG-HLARMCPKRPIGGAGRGRGRGRGGFRGAPRRPVR------CFT
CNQE-GHMQRD--------CPNK---------QANF------------------------
----L-------------------------------------------------------
--------------------------------------G---ATRGVELQTAIFPPK---
----------------------------------------MSKDLPP-------------
------------------------------------------------------------
------------------------------------------------------------
------------------------------------------------------------
------------------------------------------------------------
------------------------------------------------------------
-----------RREKGE------------------------SLYPSLK------------
------------------------------------------------------------
------------------------------------------------------------
------------------------------------------------------------
------------------SL------------------F--GD-----------------
-----------------------------------DQ-----------------------
------------------------------------------------------------
-------------------------------------------------
>gi|294961|gb|AAA74706.1| gag protein [Simian immunodeficiency virus]
MGAAGSAILTGRELDR-----YEKIR------LRPKGKKRYLVRHLVWAK----KELDRF
GL--SDQLMESKEGCEKILTV--------------LLPLEANGSENLKSLFG--------
-------IISVV--WAVHAKKEVEDTEQ----------------------AKQK---VKE
ACNWKDDPPATSGGQSENSSQNMASETSSGQKVVQQEKQKAATPPPRG------------
------------------------------------------------------------
----------------------------------------------------NY------
PLLRNPQNQWIHTG-VPVRTLKTWVEAVNSKKFDASIVPLFQALTEGFI-----------
---PYDLN-GMLNAVGDHQ-GAM-QVIKDIINEEGAAWDLEHPQP-QQPA-PQAGL-RDP
SASDIAGTTSSIAEQIEWI---T--RQN--NPVQVGE-IYRRWIILGLQKCVQVYNPVSI
LDIKQGPKEIFKDYVDRFYHCLRAEQADPSVKGWLTQTLLIQ----NANPECR-QILKAM
---VKPTLEEML-QACQGVGGPLH-----------------KAKLM--------------
---------AEA---M-------------VMAQQSVNMVQGPSKG-----------RSMI
KCYNCG-------QIG-HMQKDCK--------------------KPLK----AK---CFN
CGKT-GHLARA--------CRQPKRNQGPPVAQANF------------------------
----L-------------------------------------------------------
--------------------------------------G-------------KGWGV---
-----------------------------------------SRRPPA-------------
N------------FP--------------------------------------------V
-RSEPSA-----------------------------------------------------
--------------------PP--------------------------------------
------------------------------------------------------------
-----------------------------------------LED--IEDGPWLTWSAQMS
QQAQAKAQNSPSKKPPTNREVLSPKESSGK----EETKSLYPSLSSLF------------
------------------------------------------------------------
------------------------------------------------------------
------------------------------------------------------------
-----------------------------------------GE-----------------
-----------------------------------DQ-----------------------
------------------------------------------------------------
-------------------------------------------------
>gi|49887133|gb|AAT68810.1| gag protein [Simian immunodeficiency virus]
MGAGGSAILTGRKLDK-----YEKIR------LRPKGKKRYLVRHLVWAG----KELDRF
GL--SDQLLESKEGCEQIIKT--------------ILPLEKHGSENLKSLFG--------
-------ITAVV--WAVHAEKDVEDTEQ----------------------AKQK---VKE
ACNWEDEETVTSSGQKENSND---TATSSGREGKMQLPAAMPSSGGSG------------
------------------------------------------------------------
----------------------------------------------------NY------
PLIRNPQNQWIHVG-VNTRTLKTWVEAVNSKKFDASLVPLFQILTEGFI-----------
---PYDLN-DMLNAIGDHQ-GAM-QVIKDVINEEGSEWDLQHPQP-QQQQ-PVAGL-RDP
SASDIAGTTSTIQEQIEWI---T--RQN--NPIQVGQ-IYRQWIILGLQKCVQVYNPVNI
LDIRQGPKETFKDYVDRFYHCLRAEQADPAVKNWLTQSLLIQ----NANPECR-SILKAM
---VKPTLEEML-QACQGVGGPQY-----------------KAKLL--------------
---------AEA---M-------------VMTQHSLGMIQGPRQGSNPR-------RGPT
RCFNCG-------QLG-HLQKDCP--------------------RPKK----LK---CFN
CGGT-GHIARQ--------CRQPRKGQGNPPPQANF------------------------
----L-------------------------------------------------------
--------------------------------------G-------------KGWG----
-----------------------------------------NRKPPA-------------
N------------FP--------------------------------------------V
MRETPTA-----------------------------------------------------
--------------------PP--------------------------------------
------------------------------------------------------------
-----------------------------------------AEDWPWQQQTWGNYASPQQ
KHIAMATPLQPQSSPKTVKDLLVPGKPSEKKEEMKEKGPLYPSLQSLF------------
------------------------------------------------------------
------------------------------------------------------------
------------------------------------------------------------
-----------------------------------------GD-----------------
-----------------------------------DQ-----------------------
------------------------------------------------------------
-------------------------------------------------
>gi|158931137|sp|P22382|POL_SIVGB RecName: Full=Gag-Pol polyprotein; AltName: Full=Pr160Gag-Pol; Contains: RecName: Full=Matrix protein p17; Short=MA; Contains: RecName: Full=Capsid protein p24; Short=CA; Contains: RecName: Full=Nucleocapsid protein p7; Short=NC; Contains: RecName: Full=p6-pol; Short=p6*; Contains: RecName: Full=Protease; AltName: Full=Retropepsin; AltName: Full=PR; Contains: RecName: Full=Reverse transcriptase/ribonuclease H; AltName: Full=p66 RT; Contains: RecName: Full=p51 RT; Contains: RecName: Full=p15; Contains: RecName: Full=Integrase; Short=IN
MGNGNSA-LLGTDLDK-----FEKIR------LKRGGKKCYRLKHLCWCK----GELDRF
GL--SDKLLETQQGCEKILSV--------------CWPLYDQGSDNLKALVG--------
-------TVCVV--ACIHAGIEIKSTQD----------------------ALKKLKVITR
KEEKQEDE------------------------S---------------------------
------------------------------------------------------------
-------------------------------------K--------------NF------
PVQRDAAGQYQYTP-ISPRIIQTWVKTVEEKKWKPEVIPLFSALTEGAI-----------
---SHDLN-IMLNAVGDHQ-GAM-QVLKDVINEQAAEWDLTHPQQ--QPAQPGGGL-RTP
SGSDIAGTTSTVEEQLAWM---N--MQQ--NAINVGT-IYKSWIILGMNRLVKSHCPISI
TDVRQGPKEAFKDYVDRFYNVMRAEQASGEVKMWMQQHLLIE----NANPECK-QILRSL
--GKGATLEEML-EACQGVGGPQH-----------------KARLM--------------
---------AEM---M-----------RTVVGQSQNFVQQRGPQRGPVR----QPTGRKP
ICFNCN-------KEG-HVARFFK--------------------APRR----KG---CWN
CGAM-DHQKAQ--------C--PKPAQQQ---RVNF------------------------
----F-------------------------------------------------------
--------------------------------------R-------------V-WPLGSL
QTGELSGTRGDSNSSTIRGETSAENSEHLSEIRERAQAEDEGGEERG-------------
G------------FS--------------------------------------------F
PEYSLSRR----------------------------------------------------
--------------------PI--------------------------------------
------------------------------------------------------------
------------------------------------------------------------
-----------EEVSVDGVTIRALLDTGADDTIFNERNIKLKGNWQPKIIGGIGGNLRVK
QYDNVYVEIRGKGTFGTVLIGPTPIDIIGRNIMEKLGGKLILAQLS--------------
------------------------------------------------------------
------------------------------------------------------------
------------------------------------------------------------
-----------------------------------DK-----------------------
------------------------------------------------------------
-------------------------------------------------
>gi|120886|sp|P22381|GAG_SIVGB RecName: Full=Gag polyprotein; AltName: Full=Pr55Gag; Contains: RecName: Full=Matrix protein p17; Short=MA; Contains: RecName: Full=Capsid protein p24; Short=CA; Contains: RecName: Full=Spacer peptide p2; Contains: RecName: Full=Nucleocapsid protein p7; Short=NC; Contains: RecName: Full=Spacer peptide p1; Contains: RecName: Full=p6-gag >gi|281405|pir||S28080 gag polyprotein - simian immunodeficiency virus >gi|334686|gb|AAB49568.1| gag polyprotein [Simian immunodeficiency virus]
MGNGNSA-LLGTDLDK-----FEKIR------LKRGGKKCYRLKHLCWCK----GELDRF
GL--SDKLLETQQGCEKILSV--------------CWPLYDQGSDNLKALVG--------
-------TVCVV--ACIHAGIEIKSTQD----------------------ALKKLKVITR
KEEKQEDE------------------------S---------------------------
------------------------------------------------------------
-------------------------------------K--------------NF------
PVQRDAAGQYQYTP-ISPRIIQTWVKTVEEKKWKPEVIPLFSALTEGAI-----------
---SHDLN-IMLNAVGDHQ-GAM-QVLKDVINEQAAEWDLTHPQQ--QPAQPGGGL-RTP
SGSDIAGTTSTVEEQLAWM---N--MQQ--NAINVGT-IYKSWIILGMNRLVKSHCPISI
TDVRQGPKEAFKDYVDRFYNVMRAEQASGEVKMWMQQHLLIE----NANPECK-QILRSL
--GKGATLEEML-EACQGVGGPQH-----------------KARLM--------------
---------AEM---M-----------RTVVGQSQNFVQQRGPQRGPVR----QPTGRKP
ICFNCN-------KEG-HVARFFK--------------------APRR----KG---CWN
CGAM-DHQKAQ--------C--PKPAQQQ---RVNF------------------------
----L-------------------------------------------------------
--------------------------------------G-------------Y-GPWGP-
-------------------------------------------SKPG-------------
N------------YP--------------------------------------------A
QEVTPTAP----------------------------------------------------
--------------------PL--------------------------------------
------------------------------------------------------------
------------------------------------------------------------
-----------EEKPLQ----------------------KTLSTYQK-----LGRGLRQK
MKEE-----KREEDFHSL-----------STLFQE-------------------------
------------------------------------------------------------
------------------------------------------------------------
------------------------------------------------------------
-----------------------------------DQ-----------------------
------------------------------------------------------------
-------------------------------------------------
>gi|90968070|emb|CAJ57811.1| gag protein [Simian immunodeficiency virus]
MGARHSAMLTGRALDK-----YEKVR------LRPKGKKKYEVRHVVWAS----KEMERF
GL--SDALLETKEGCVKIIEA--------------ISPLEPNGSEGIKSLFG--------
-------IVCVL--YCIHAGIEIEDTEQ----------------------AKAEVKKRCH
PVEKKEESKGTTEQG---------------------------------------------
---AVRSAIVTSSGHS--------------------------------------------
-------------------------------------G--------------NY------
PIIRNAQQQYQHQA-LSPRLLKTWIATIEEKKFAPETVALFSALAEGCI-----------
---PYDIN-QMLNAVGEHQ-GAM-QIIKDIINEQAAEWDQMHPQ--IGPL-PAGQL-REP
AGSDIAGTTSTPAEQVEWT---T--RQQ--NPVDVGS-IYKRWVIIGLQRCVKMYNPVNI
LDVKQGPREPFKEYVDRFYRCLRAEQTDQAVKNWMTQTLLVQ----NANPECK-AILKAM
--GPQATLEEML-QACQGVGGPQH-----------------KSRLM--------------
---------AEA---M---AEAL----KQNTQQVIAMV-QGQGGPKGRGGPRRTP-PGQI
RCYNCG-------KFG-HIAKNCP--------------------APQKPRGPPG--SCFK
CGQM-GHRAAQ--------C-RQPQANFL---GKAF------------------------
----L-------------------------------------------------------
--------------------------------------G----------KI---------
----------------------------------------PPVKGPR-------------
N------------FP--------------------------------------------V
--VQPTA-----------------------------------------------------
--------------------PPI-------------------------------------
------------------------------------------------------------
------------------------------------------------------------
-----------EPLTASWQEGTTTWTPPTKDAAAPKQQTRESLYPSLA------------
------------------------------------------------------------
------------------------------------------------------------
------------------------------------------------------------
------------------SL------------------F--GD-----------------
-----------------------------------DQ-----------------------
------------------------------------------------------------
-------------------------------------------------
>gi|56681248|gb|AAW21258.1| gag protein [Simian immunodeficiency virus]
MGARHSAMLTGRALDK-----YEKVR------LRPKGKKKYMVKHIVWAS----KEMERF
GL--SDALLETKEGCVKIIEA--------------IYMLEPNGSEGIKSLFG--------
-------IVCVL--YCIHAGIDIEDTEQ----------------------AKAEVRKRCH
LGEKKE----TTEEE---------------------------------------------
---KVRKATVTSSGQT--------------------------------------------
-------------------------------------G--------------NY------
PIIRNAQQQYQHQA-LSPRLLKTWIATIEEKKFAPETVALFSALAEGCI-----------
---PYDIN-QMLNAVGEHQ-GAM-QIIKDIINEQASEWDQMHPQ--IGPL-PAGQL-REP
AGSDIAGTTSTPAEQVEWT---T--RAQ--NPVDVGA-IYKRWVIMGLQRCVKMYNPVNI
LDVKQGPREPFKDYVDRFYRCLRAEQTDQAVKNWMTQTLLVQ----NANPECK-AILKAM
--GPGATLEEML-QACQGVGGPQH-----------------KSRLM--------------
---------AEA---M---AEAL----KQNTQQVIAMVQQGQGGPRGRGGPRRNP-PGQI
RCYNCG-------KFG-HIAKNCP--------------------APPRQKVPPG--TCYK
CGKP-GHIAKQ--------C-SSAQANFL---GKSF------------------------
----L-------------------------------------------------------
--------------------------------------G----------KI---------
----------------------------------------PPVRGPR-------------
N------------FP--------------------------------------------V
--VQPSA-----------------------------------------------------
--------------------PPI-------------------------------------
------------------------------------------------------------
------------------------------------------------------------
-----------EPLTASWQEGTTTWTPPAKKPQE-TTTTRESLYPSLA------------
------------------------------------------------------------
------------------------------------------------------------
------------------------------------------------------------
------------------SL------------------F--GD-----------------
-----------------------------------DQ-----------------------
------------------------------------------------------------
-------------------------------------------------
>gi|37728011|gb|AAR02376.1| gag protein [Simian immunodeficiency virus]
MGARHSAMLSGTKLDK-----YEKVR------LRPRGKKKYLIKHIVWAA----KELDRF
GL--SDSLLETQDGCKKILEV--------------ILPLQPTGSESIKSLFG--------
-------IASVL--YCIHAGIEIEDTEQ----------------------AKQQVKIRCH
LAGEQGE---QKAAA---------------------------------------------
---AAAPPTGG--VPS--------------------------------------------
-------------------------------------G--------------NY------
PVVRTQGGGFQHQA-VEPRLLKTWVQVIEEKKFAPEVVALFQALSEGMI-----------
---PYDIN-QLLNAIGDHQ-GAL-QIIKDVINEEAANWDLVHPQP-PQPQ-PNAGL-GDP
TGADIAGVSSTPQQQIEWI---T--RAN--NPVQVSD-IYRKWVILGLQRCVKMYNPVNI
LDIKQGPKEPFKDYVDRFYKCLRAEQTDQAVKNWMTQTLLVQ----NANPDCK-LILKAM
---PGASLEDML-QACQGVGGPMH-----------------KSRIL--------------
---------AEA---M---AGAI----ANM---PMNMV-QARGPPQRKG---------QP
KCFNCG-------KFG-HMAKNCK--------------------APQRRK-------CYN
CGQP-GHLAKD--------C-PQPPKQNK---GVNF------------------------
----L-------------------------------------------------------
--------------------------------------G----------NPFG-------
----------------------------------------PK-KGPR-------------
N------------FP--------------------------------------------L
TSVQPSA-----------------------------------------------------
--------------------PTL-------------------------------------
------------------------------------------------------------
------------------------------------------------------------
-----------PAGTAEPVNLNQEIGSPKT---GTPKETRRDLYPSLA------------
------------------------------------------------------------
------------------------------------------------------------
------------------------------------------------------------
------------------SL------------------F--GE-----------------
-----------------------------------DQ-----------------------
------------------------------------------------------------
-------------------------------------------------
>gi|22037894|gb|AAM90230.1|AF468659_1 gag protein [Simian immunodeficiency virus]
MGARHSAMLTGTKLDR-----YEKVR------LRPKGKKKYMIKHLVWAS----KELERY
AL--SDALLENQEGCRRILEI--------------VFPLEPTGSEALKSLFG--------
-------IVSVL--YCIHADIQVEDTEQ----------------------AKQQVRIRCH
LEETKGK---EKQNK---------------------------------------------
---DPPGAAGGQAVVS--------------------------------------------
-------------------------------------Q--------------NY------
PVIRNAQGQYQHQA-LNSRILKTWVSIVEEKKFAPETVALFQALSEGCI-----------
---PYDMN-QMLNAIGDYQ-GAV-QIIKDVINEQAAEWDLLHPVP-AAPQ-PVAGL-RDP
SGADIAGVTSTPNEQIEWI---T--RQN--QPVNVSD-IYRKWIILGLQRCVKMYNPVNI
LDIKQGPKEPFKEYVDRFFKCLRAEQADQAVKNWMTQSLLVQ----NANPECK-LILKAM
---PGANLEEML-TACQGVGGPTH-----------------KSRLL--------------
---------AEA---M---ATAL----KGTS--SYNMV-QK-GPPGRQG--------KTP
KCYNCG-------QFG-HLARDCP--------------------KPKERK-------CFK
CGRA-GHFSKP--------C--RTGTPIK---ELYF------------------------
----L-------------------------------------------------------
--------------------------------------D----------LGRG-------
----------------------------------------RR-RAPR-------------
N------------FP--------------------------------------------V
TFLLPTA-----------------------------------------------------
--------------------PA--------------------------------------
------------------------------------------------------------
------------------------------------------------------------
-----------EEEEPQQLNLSTPVGEPQS--KGQKEESRNTLYPSLS------------
------------------------------------------------------------
------------------------------------------------------------
------------------------------------------------------------
------------------SL------------------F--GE-----------------
-----------------------------------DQ-----------------------
------------------------------------------------------------
-------------------------------------------------
>gi|22037884|gb|AAM90221.1| gag protein [Simian immunodeficiency virus]
MGARHSAMLTGTKLDR-----YEKVS------LRPRGKKKYAIKHLVWAS----KELERY
AL--SGSLLESKEGCQQVLEV--------------TSPLEPNGSESLKSLYG--------
-------IVSVL--YCIHADIWVEDTEQ----------------------AKKQVQIRCH
LVGTKEK---ETQNK---------------------------------------------
---DPPGAAGGQAVVS--------------------------------------------
-------------------------------------Q--------------NY------
PIVRNAQGQFQHQA-LNSRVLKTWVSIVEEKKFAPETVALFQALTEGCI-----------
---PYDMN-QMLNAVGDYQ-GAV-QIIKDVINEQAAEWDLLHPQP-AAPQ-PVAGL-RDP
SGADIAGVTSTPNEQIEWI---T--RQN--NPVNVAD-IYRKWIILGLQRCVKMYNPVNI
LGIKQGPKEPFKEYVDRFFKCLRAEQADQAVKNWMTQLLLVQ----NANPECK-LILKAM
---PGASLEEML-TACQGVGGPTH-----------------KSRLL--------------
---------AEA---M---ATAL----KG-S--SYNMV-QR-GPPGRQG--------KTP
KCYNCG-------KFG-HIARDCP--------------------KPKERK-------CFK
CGKA-GHLARQ--------C--KTGTPAK---ELNF------------------------
----L-------------------------------------------------------
--------------------------------------D----------LGRG-------
-----------------------------------------R-RAPR-------------
N------------FP--------------------------------------------V
TSLLPSA-----------------------------------------------------
--------------------PA--------------------------------------
------------------------------------------------------------
------------------------------------------------------------
-----------EEVEPQQLNLSPPVGEPQN--KEQKAEKRNTLYPSLS------------
------------------------------------------------------------
------------------------------------------------------------
------------------------------------------------------------
------------------SL------------------F--GE-----------------
-----------------------------------DQ-----------------------
------------------------------------------------------------
-------------------------------------------------
>gi|37728001|gb|AAR02367.1| gag protein [Simian immunodeficiency virus]
MGARHSAMLTGNKLDR-----YEKVR------LRPKGKKKYLIKHIIWAS----RELDRF
GL--SDSLLESRDGCQKIIEV--------------ILPLEPAGSESLKSLFG--------
-------IVSVL--WCIHAEVHVEDTEE----------------------AKKQIRARCH
LEEK--------KGE---------------------------------------------
---KESQAQAA----S--------------------------------------------
-------------------------------------A--------------NY------
PVIRNAQGQFQHQA-LNARILKTWVSIVEEKKFAAEVVAMFQALAEGAI-----------
---PYDIN-QLLNAIGEHQ-GAI-QIIKDVINEQAAEWDLLNPQP-QQPQ-PNAGL-RNP
TGSDIAGVSSTPQEQIEWI---T--RAN--NPINVAE-IYKKWVIMGLQRCVKMYNPVNI
LDIKQGPKEPFKDYVDRFFKCLRAEQSDQAVKNWMTSTLLVQ----NANPECK-LILKSM
---PGATLEEML-QACQGVGGPTH-----------------KSRLM--------------
---------AEA---L---ASAF----KQAG--TLNMV-QGAKGARGRGNGSQGN-RGNP
RCYNCG-------QYG-HVARDCP--------------------KPRNKK-------CFK
CGRE-GHLARQ--------C--RSDNTK----AVNF------------------------
----L-------------------------------------------------------
--------------------------------------G----------DPFG-------
----------------------------------------LQKRRPR-------------
N------------FP--------------------------------------------Q
TSLLPTA-----------------------------------------------------
--------------------PP--------------------------------------
------------------------------------------------------------
------------------------------------------------------------
-----------EQ-EGELVNLSPAVGPGEG------KQDRKSLYPSLS------------
------------------------------------------------------------
------------------------------------------------------------
------------------------------------------------------------
------------------SL------------------F--QD-----------------
-----------------------------------DQ--------------SDQ------
------------------------------------------------------------
-------------------------------------------------
>gi|134140571|gb|ABO61044.1| gag protein [Simian immunodeficiency virus]
MGARHSAMLTGTKLDR-----YEKVR------LRPKGKKRYLIKHIVWAS----KELERF
GL--SDSLLETKEGCQKILEV--------------LIPLEPTGSESLKSLFG--------
-------ITSVL--WCIHAEVEVEDTEQ----------------------ARKQIRIRCH
LADK--------QGE---------------------------------------------
---EKTAQNQT----S--------------------------------------------
-------------------------------------A--------------NY------
PIIRNPQGQFQHQS-LNARILKTWVSIVEEKKFAAEVVAMFQALAEGTI-----------
---PYDMN-QLLNAIGDHQ-GAI-QIIKDVINEQAAEWDLLHPQP-QQPQ-PNAGL-RSP
SGSDIAGVTSTPNEQIEWI---T--RQN--DPINVAD-IYKKWIIMGLQRCVKMYNPVSI
LDIKQGPKEPFKDYVDRFYKCLRAEQSDQAVKNWMTSTLLVQ----NANPECK-LILKSM
---PGATLEEML-QACQGVGGPAH-----------------KSRLM--------------
---------AEA---M---ASAL----RQNS--QLNMV-QGARGKGSQG----GP-RGNP
RCYNCG-------QFG-HMARSCP--------------------KPKTRK-------CFK
CGRE-GHLAKQ--------C--RSEGAK----SANF------------------------
----L-------------------------------------------------------
--------------------------------------G----------DPLG-------
----------------------------------------LQRRRPR-------------
N------------FP--------------------------------------------Q
TSLLPTA-----------------------------------------------------
--------------------PP--------------------------------------
------------------------------------------------------------
------------------------------------------------------------
-----------EQ-EGDLVNLSPPVGPKDG------ASDRKSLYPSLS------------
------------------------------------------------------------
------------------------------------------------------------
------------------------------------------------------------
------------------SL------------------F--QD-----------------
-----------------------------------DP--------------LEK------
------------------------------------------------------------
-------------------------------------------------
>gi|134140561|gb|ABO61035.1| gag protein [Simian immunodeficiency virus]
MGARHSAMLKGTKLNK-----YEKVR------LRPKGKKKYLIKHIVWAS----RELERF
GL--SDTLLESKDGCQRILEV--------------ICPLEETGSEALKSLFG--------
-------IVSVL--WCIHADVTVKDTEE----------------------AKKQIRIRCH
LAEKKED---S-KGD---------------------------------------------
---SGAKATTS----G--------------------------------------------
-------------------------------------Q--------------NY------
PVIRTAQGQYQHQS-LSPRLLKTWVSTVEEKKFAPEVVALFQALSEGCI-----------
---PYDVN-QMLNAIGDHQ-GAI-QLIKDVVNEQAADRDVLHPQP-TQPQ-PNAGL-RYP
SGADVAGVSSTPAEQIEWM---T--RQQ--DPVNVGN-IYRKWIILGLQRCVKMYNPVNI
LDIKQGPKEPFKDYVDRFFKCLRAEQADQAVKNWMTQSLLVQ----NANPECK-LVLKAM
---PGATLKEML-QACQGIEGPMH-----------------KSRLM--------------
---------AEA---M---TNAL----RQNTINTINMV-QRQSPRGVMG---KKR-ENST
RCYNCG-------QFG-HLARDCP--------------------KPKSTR-------CFK
CGKE-GHLARQ--------C--RTDTGKS---AVNF------------------------
----L-------------------------------------------------------
--------------------------------------G----------KDLG-------
----------------------------------------FRSRKPR-------------
N------------FP--------------------------------------------V
TSLMPTA-----------------------------------------------------
--------------------PP--------------------------------------
------------------------------------------------------------
------------------------------------------------------------
-----------DT--AEPVNFSPLVGPKEE--PPKDRKDRKTLYPSLS------------
------------------------------------------------------------
------------------------------------------------------------
------------------------------------------------------------
------------------SL------------------F--GD-----------------
-----------------------------------DQ--------------SKQ------
------------------------------------------------------------
-------------------------------------------------
>gi|134140581|gb|ABO61053.1| gag protein [Simian immunodeficiency virus]
MGARHSAMLTGTKLDK-----YEKVR------LRPKGKKRYLIKHIVWAS----KELDRF
GL--SDSLLETKEGCQRILEV--------------ILPLEPTGSESLKSLFG--------
-------IVSVL--YCIHAEVSVEDTEE----------------------AKKQIRMRCH
LGEKKEQ---QEQRD---------------------------------------------
---QPSGAGAS----S--------------------------------------------
-------------------------------------Q--------------NY------
PVIRTAQGTYQHQS-LSPRILKTWVSTIEEKKFAPEVVALFQALSEGCI-----------
---PYDVN-QMLNAVGDHQ-GAV-QLIKDVVNEQAAEWDLLHPQP-AQPQ-PNAGL-RYP
SGADIAGVSSTPAEQIEWM---T--RQQ--DPVNVGD-IYRKWIILGLQRCVKMYNPVNI
LDIKQGPREPFKDYVDRFFKCLRAEQADQAVKNWMTQSLLVQ----NANPECK-LVLKAM
---PGATLEEML-QACQGVGGPIH-----------------KSKLM--------------
---------AEA---M---ASAL----RQNTIETINMV-QGQGPRGGAG---GGP-RRTP
RCFNCG-------QFG-HIAKDCP--------------------KPRVRK-------CFK
CGRE-GHLAKQ--------C--RTNSDKG---AVNF------------------------
----L-------------------------------------------------------
--------------------------------------G----------KGFG-------
----------------------------------------FH-RKPR-------------
N------------FP--------------------------------------------V
TSLMPSA-----------------------------------------------------
--------------------PP--------------------------------------
------------------------------------------------------------
------------------------------------------------------------
-----------DT--AEIVNFSPEVGPRKENQTPQAPPDRKNLYPSLS------------
------------------------------------------------------------
------------------------------------------------------------
------------------------------------------------------------
------------------SL------------------F--GD-----------------
-----------------------------------DP--------------SEQ------
------------------------------------------------------------
-------------------------------------------------
>gi|49887119|gb|AAT68802.1| gag protein [Simian immunodeficiency virus]
MGAGRSAPLTGAALDR-----FEKIR------LRPKGKKKYLIKHLVWAS----RELDRF
GL--AGALLETKEGCQEILTR--------------LQPLEASGSEGLKSLYG--------
-------IVCVV--WACHANLSVEDTEEAKKA------------------VARRIKQAEQ
EEELEMALIQKKAEKELEKKQKTQAAAADTQ----Q------------------------
----------KTNQPA--------------------------------------------
----------------------------------------------------NF------
PILRQGQ-QYVHMP-LSPRIVKTWINAVEEKKFSPEIVPLFQVLAEGCT-----------
---PYDIN-GLLNAIGDLQ-GAM-QIIKDVINEEAAEWDLQHPQQ--QP--PQGQL-REP
SGADIAGTNSTVEEQIAWM---TRPAGQGAGPIDVGQ-IYRRWVILGLQRCVKMYNPTNI
LDVKQGPKEPFKDYVDRFYKTLRAEQADQAVKNWMTTTLMIQ----NANPDCR-IILKGL
--GQNPTLEEML-HACQGVGGPQQ-----------------KARLM--------------
---------AEA---M---------ASALKEAGSLGMVQQ----RGGQG----GGPRRQL
RCFNCG-------QIG-HVQRDCK--------------------KPRK----VK---CFK
CGKE-GHIAKN--------C-----GQVP---RANF------------------------
----L-------------------------------------------------------
--------------------------------------G----------N--APWAS---
-------------------------------------------RRPR-------------
N------------FL---------------------------------------------
------------------------------------------------------------
------------------------------------------------------------
------------------------------------------------------------
-----------------------------------------EGIGKYIPESTADQVYSTT
RVPVQGERNAPQEDTTTRRGKYPDLMGLK-------------------------------
------------------------------------------------------------
------------------------------------------------------------
------------------------------------------------------------
------------------SL------------------F--GE-----------------
-----------------------------------DQ-----------------------
------------------------------------------------------------
-------------------------------------------------
>gi|49887107|gb|AAT68794.1| gag protein [Simian immunodeficiency virus]
MGAGRSAPLTGAALDR-----FEKVR------LRPKGKKKYMIKHLVWAG----KELDRF
GL--AAALLENKEGCQEILTR--------------LQPLEATGSENLKSLYG--------
-------IVCVI--WACHANLSVDDTEEAKKA------------------VYRRIKQVEQ
EEELEMALIQRQKEKEVEQKQQKQQEQRQQEPQAAP------------------------
----------QTTPSV--------------------------------------------
----------------------------------------------------NY------
PILRQGQ-QFVHMP-LSPRIVKTWINAVEEKKFSPEIVPLFQVLAEGCT-----------
---PYDIN-GLLNAIGDLQ-GAM-QIIKDVINEEAAEWDLQHPQQ--QP--PQGQL-REP
SGADIAGTNSTVEEQIAWM---TRPAGQGQGPIDVGQ-IYRRWVILGLQRCVKMYNPTNI
LDVKQGPKEPFKDYVDRFYKTLRAEQADQAVKNWMTTTLMIQ----NANPDCR-IILKGL
--GQNPTLEEML-HACQGVGGPQQ-----------------KARLM--------------
---------AEA---M---------ASALKEAGSLGMVQQ----RRGP-----PGSRRQI
RCFNCG-------QIG-HLQKDCK--------------------RPRK----TK---CFK
CGQE-GHIAKN--------C-----GQTP---RANF------------------------
----L-------------------------------------------------------
--------------------------------------G----------N--TPWAS---
-------------------------------------------RRPR-------------
N------------FL---------------------------------------------
------------------------------------------------------------
------------------------------------------------------------
------------------------------------------------------------
-----------------------------------------EGIGKYIPESTADQVYSTT
RVPVQGQENNPQREETTRRGKYPDLMGLK-------------------------------
------------------------------------------------------------
------------------------------------------------------------
------------------------------------------------------------
------------------SL------------------F--GE-----------------
-----------------------------------DQ-----------------------
------------------------------------------------------------
-------------------------------------------------
>gi|189310223|emb|CAP72503.1| Gag protein [SIV-wrc Pbt-05GM-X02]
MGSGNSISLAPEICES-----LQRVR------LRKDSKKTYKRKHLVWLV----KELEKL
CL--DGKLISSQEGVKKLCEH--------------IAPLVPEGSKTIRSIWG--------
-------MISVL--ACLYNNIQVSDTQA----------------------AIKK---IEV
RPREEKAS------------------------V---------------------------
------------------------------------------------------------
----------------------------------------------------NM------
PVLRGPQGPQ-WEP-LSPRTIQTWVKHIEDRGFGAECVPFFSALTDRAL-----------
---THDIN-TLLNNIGDHQ-AAM-QIVKEIVNEEITEWDRTHPPP-VGPL-PPGAM-RNP
TGSDIAGVTSTMEEELAWL---A---QQ--PPIDIGA-IYKRWIIRGLQKVVQIYVPTSI
LDIKQGPKEDFKSYVDRFFKVLRAEQGVPEVKQWMTDKLLIQ----NANPDCK-QILKGL
---QSPTLEEML-TACQGVGGPGY-----------------KSKIM--------------
---------AQA---L------------QEALSQSQAMVQ----QQAVK-------RGPL
RCFNCG-------QIG-HMAKDCK--------------------KPKRSPQQRGPPTCWG
CGKT-GHIQKN--------C----PETRR---QVNF------------------------
----L-------------------------------------------------------
--------------------------------------G----------NGRGQRPSNN-
--------------------------------------YPVQKMNAG-------------
--------------------------------------------------------VNTF
GPVVPTA-----------------------------------------------------
--------------------PV--------------------------------------
------------------------------------------------------------
------------------------------------------------------------
-----------DPTMQELEQYLLRGAQMKREKEKEMQKEGKVEYPSLK------------
------------------------------------------------------------
------------------------------------------------------------
------------------------------------------------------------
------------------SL------------------FEPDQ-----------------
------------------------------------------------------------
------------------------------------------------------------
-------------------------------------------------
>gi|14164887|gb|AAK55274.1|AF334679_1 gag protein [Simian immunodeficiency virus]
MGARGSV-LSGKKADE-----LEKVR------LRPGGRKKYMLKHIIWAA----RELDRF
GS--AESLLESKEGCQRILAV--------------LAPLMPTGSENLKSLFS--------
-------TVCVV--WCLHAEMKVKDTEEAKK-------------------TVQSHLVVES
GTAEKLPAQSRPTAP---------------------------------------------
----------PS--GG--------------------------------------------
----------------------------------------------------NY------
PVQQV-GNNYVHTP-LSPRTLNAWVKLVEEKKFGAEVVPGFQALSEGCT-----------
---PYDIN-QMLNCVGEHQ-AAM-QIIREIINEEAADWDLQHPRG-QQPAQPAGGL-REP
SGSDIAGTTSTPSEQIEWM---Y--RAQ--NPVPVGD-IYRRWIQLGLQKCVRMYNPTNI
LDVKQGPKEPFQSYVDRFYKSLRAEQTDPAVKNWMTQTLLIQ----NANPDCK-LVLKGL
--GMNPTLEEML-TACQGVGGPGQ-----------------KARLM--------------
---------AEA---M---K-DALTGSLVAAQFRGAAKG--------------QGNKPII
RCFNCG-------KTG-HSARQCR--------------------APRR----KG---CWK
CGEE-GRIQAN--------C------PNQ---KAGF------------------------
----L-------------------------------------------------------
--------------------------------------G-------------L-GPW---
------------------------------------------GKKPR-------------
N------------FP---------------------------------------------
------------------------------------------------------------
------------------------------------------------------------
------------------------------------------------------------
---------------------------------------------MQTTS----------
----------LTPSAPP----------DPAARIV----------KEYLEKAQR----EKT
RR----------------------------------------------------------
----------SRPYKEVTEDLLH------------------LN-----------------
------------------------------------------------------------
------------------SL------------------F--GE-----------------
-----------------------------------DQ-----------------------
------------------------------------------------------------
-------------------------------------------------
>gi|16905445|gb|AAL31350.1|L36874_1 gag protein [Human immunodeficiency virus 2]
MGARGSV-LSGKKTDE-----LEKVR------LRPGGKKKYMLKHVIWAA----NELDRF
GL--AENLLESKEGCQKILTV--------------LAPLMPTGSENLKSLFN--------
-------TVCVI--WCLHAEKKVKDTEEAKK-------------------LAQSHLVVDT
---EKTPTADKPAAT---------------------------------------------
----------SS--GR--------------------------------------------
----------------------------------------------------NS------
PVQQV-AGNYVHVP-LSPRTLNAWVKLVEEKKLGAEVVPGFQALSEGCT-----------
---PYDIN-QMLNCVGEHQ-AAM-QVIREIINEEAADWDQQHPV--PGPL-PAGQL-RDP
RGSDIAGTTSTVEEQIQWM---Y--RGQ--SPIPVGN-IYRRWIQLGLQKCVRMYNPTNI
LDVKQGPKEPFQSYVDRFYKSLRAEQADTAVRAWMTETLLVQ----NANPDCK-LVLKGL
--GPHPTLEEML-TACQGIGGPGQ-----------------KARLM--------------
---------AEA---L---K-EALTPAPIP--FAAAQQK--------------AGRRGTV
TCWNCG-------KGG-HTAKQCR--------------------APRR----QG---CWK
CGKP-GHNMAN--------C------PER---QAGF------------------------
----L-------------------------------------------------------
--------------------------------------G-------------L-GPW---
------------------------------------------GKKPR-------------
N------------FP---------------------------------------------
------------------------------------------------------------
------------------------------------------------------------
------------------------------------------------------------
---------------------------------------------MAQVPQEIVPSAPPM
NTAEGKTHQGAIPSAPPA---------DPAVEML----------KSYMQLGKQ----QRE
KQ----------------------------------------------------------
----------GRPYKEVTEDLLH------------------LN-----------------
------------------------------------------------------------
------------------SL------------------F--GE-----------------
-----------------------------------DQ-----------------------
------------------------------------------------------------
-------------------------------------------------
>gi|75643114|sp|Q74230|GAG_HV2EH RecName: Full=Gag polyprotein; AltName: Full=Pr55Gag; Contains: RecName: Full=Matrix protein p17; Short=MA; Contains: RecName: Full=Capsid protein p24; Short=CA; Contains: RecName: Full=Spacer peptide p2; Contains: RecName: Full=Nucleocapsid protein p7; Short=NC; Contains: RecName: Full=Spacer peptide p1; Contains: RecName: Full=p6-gag >gi|995585|gb|AAC54466.1| core protein >gi|1583077|prf||2120212A gag gene
MGARGSV-LSGKKTDE-----LEKVR------LRPGGKKRYMLKHIVWAV----NELERF
GL--AESRLGSKEGCRKIRKV--------------LGPLVPTGSENLKSLYN--------
-------TVCVI--FCLHAEEKVKDTEEAKK-------------------IAQRHLAADT
---EKMPAMSKPSKP---------------------------------------------
----------TS--RL--------------------------------------------
----------------------------------------------------AY------
PVQQI-AGNYSHLP-LSPRTLNAWVKLVEEKKFGAEVVPGFQALSEGCT-----------
---PYDIN-QMLNCVGEHQ-AAM-QIIREIINEEAADWDQQHPS--PGPM-PAGQL-REP
RGSDIAGTTSTVEEQIQWM---Y--RPQ--NPVPVGN-IYRRWIQLGLQKCVRMYNPTNI
LDIKQGPKEPFQSYVDRFYKSLRAEQTDPAVKNWMTQTLLIQ----NANPDCK-LVLKGL
--GMNPTLEEML-TACQGIGGPGQ-----------------KARLM--------------
---------AEA---L---K-EALTPSTNP--FAAAQPR--------------AGKR-TV
TCWNCG-------KAG-HTARQCK--------------------APRR----QG---CWK
CGQQ-GHIMSK--------C------PER---QAGF------------------------
----L-------------------------------------------------------
--------------------------------------G-------------F-GPW---
------------------------------------------GKKPR-------------
N------------FP---------------------------------------------
------------------------------------------------------------
------------------------------------------------------------
------------------------------------------------------------
---------------------------------------------V-QAPQGIVPSAPPM
NPAFGMTPQGAIPSAPPA---------DPAEEML----------KNYMQLGKK----QKE
NR----------------------------------------------------------
----------ERPYKEVTEDLLH------------------LN-----------------
------------------------------------------------------------
------------------SL------------------F--GE-----------------
-----------------------------------DQ-----------------------
------------------------------------------------------------
-------------------------------------------------
>gi|32879751|dbj|BAC79367.1| Gag polyprotein [Human immunodeficiency virus 2]
MGARGSV-LSGKKTDE-----LEKVR------LRPGGKKKYCLKHIVWAV----NELDRY
GL--AESLLESKEGCHKILTV--------------LEPLVPTGSENLKSLFN--------
-------TVCVI--YCLHAEVKVKDTEDAKK-------------------IAQSHLAANT
---EKAPATSKPTAP---------------------------------------------
----------PS--GR--------------------------------------------
----------------------------------------------------NY------
PVQQV-AGNYTHLP-LSPRTLNAWVKLVEEKKFGAEVVPGFQALSEGCT-----------
---PYDIN-QMLNCVGEHQ-AAM-QIIREIINDEAADWDQQHPS--PGPM-PAGQL-RDP
RGSDIAGTTSTVEEQIQWM---Y--RPQ--NPIPVGN-IYRRWIQLGLQKCVRMYNPTNI
LDIKQGPKEPFQSYVDRFYKSLRAEQTDPAVKNWVTQTLLIQ----NANPDCK-LVLKGL
--GMNPTLEEML-TACQGIGGPGQ-----------------KARLM--------------
---------AEA---L---K-EALTPPPLP--FAAVQQR--------------AGKRGAV
TCWNCG-------KIG-HTARQCK--------------------APRR----QG---CWK
CGKQ-GHIMSK--------C------PER---QAGF------------------------
----L-------------------------------------------------------
--------------------------------------G-------------F-GPW---
------------------------------------------GKKPR-------------
N------------FP---------------------------------------------
------------------------------------------------------------
------------------------------------------------------------
------------------------------------------------------------
---------------------------------------------VAQAPQGILPSAPPM
NPAENMTPQGAMPSAPPA---------DPAVEML----------KDYMQLGRK----QKG
GR----------------------------------------------------------
----------EKPYKEVTEDLLH------------------LN-----------------
------------------------------------------------------------
------------------SL------------------F--GE-----------------
-----------------------------------DQ-----------------------
------------------------------------------------------------
-------------------------------------------------
>gi|157840822|gb|ABV83034.1| gag protein [Human immunodeficiency virus 2]
MGARSSV-LSGKKTDE-----LEKVR------LRPGGKKKYMLKHVIWAV----NELDRF
GL--AETLLESKEGCQKILKV--------------LAPLVPTGSENLTSLFN--------
-------IVCVI--FCLHAEEKVKDTEEAKX-------------------IAQXHL-ADA
---EKMTATNKPTAP---------------------------------------------
----------PS--GG--------------------------------------------
----------------------------------------------------NY------
PVQQI-AGNYVHVP-LSPRTLNAWVKLVEEKKFGAEVVPGFQALSEGCT-----------
---PYDIN-QMLNCVGDHQ-AAM-QIIREIINXEAADWDQQHPS--PGPL-PAGQL-RDP
RGSDIAGTTSTVEEQIQWM---Y--RGQ--NPIPVGN-IYRRWIQIGLQKCVRMYNPTNI
LDIKQGPKEPFQSYVDRFYKSLRAEQTDPAVKNWMTQTLLIQ----NANPDCK-LVLKGL
--GMNPTLEEML-TACQGIGGPGQ-----------------KARLM--------------
---------AEA---L---K-EALTPAPIP--FAAFQQK--------------TGKKGTV
TCWNCG-------KGG-HTARQCR--------------------APRR----QG---CWK
CGKQ-GHIMSK--------C------PER---QVGF------------------------
----L-------------------------------------------------------
--------------------------------------G-------------L-GPW---
------------------------------------------GKKPR-------------
N------------FP---------------------------------------------
------------------------------------------------------------
------------------------------------------------------------
------------------------------------------------------------
---------------------------------------------MTQVPQGVTPSAPPM
NPAESMTPQGATPSAPPA---------DPAVEML----------KSYMQMGKQ----QRE
SR----------------------------------------------------------
----------ERPYKEVTEDLLH------------------LN-----------------
------------------------------------------------------------
------------------SL------------------F--GE-----------------
-----------------------------------DQ-----------------------
------------------------------------------------------------
-------------------------------------------------
>gi|157840812|gb|ABV83025.1| gag protein [Human immunodeficiency virus 2]
MGARSSV-LSGKKTDE-----LEKVR------LRPGGKKRYMLKHVIWAV----NELDRF
GL--AETLLESKEGCQKILKV--------------LAPLVPTGSENLKSLFN--------
-------TVCVI--FCLHAEEKVKDTEEAKK-------------------IAQRHL-ADA
---EKMTATNKPTAP---------------------------------------------
----------PS--GG--------------------------------------------
----------------------------------------------------NY------
PVQQI-AGNYVHVP-LSPRTLNAWVKLVEEKKFGAEVVPGFQALSEGCT-----------
---PYDIN-QMLNCVGDHQ-AAM-QIIREIINDEAADWDQQHPS--PGPL-PAGQL-RDP
RGSDIAGTTSTVEEQIQWM---Y--RGQ--NPIPVGN-IYRRWIQIGLQKCVRMYNPTNI
LDIKQGPKEPFQSYVDRFYKSLRAEQTDPAVKSWMTQTLLVQ----NANPDCK-LVLKGL
--GMNPTLEEML-TACQGIGGPGQ-----------------KAKLM--------------
---------AEA---L---K-EALTPAPIP--FAAFQQK--------------TGKRGTV
TCWNCG-------KGG-HTARQCK--------------------APRR----QG---CWK
CGKQ-GHIMSK--------C------PER---QVGF------------------------
----L-------------------------------------------------------
--------------------------------------G-------------L-GPW---
------------------------------------------GKKPR-------------
N------------FP---------------------------------------------
------------------------------------------------------------
------------------------------------------------------------
------------------------------------------------------------
---------------------------------------------MTQVPQGVTPSAPPM
NPAEXMTPQGVTPSAPPA---------DPAVEML----------KSYMQMGKQ----QRE
SR----------------------------------------------------------
----------ERPYKEVTEDLLH------------------LN-----------------
------------------------------------------------------------
------------------SL------------------F--GE-----------------
-----------------------------------DQ-----------------------
------------------------------------------------------------
-------------------------------------------------
>gi|75644266|sp|Q76633|GAG_HV2UC RecName: Full=Gag polyprotein; AltName: Full=Pr55Gag; Contains: RecName: Full=Matrix protein p17; Short=MA; Contains: RecName: Full=Capsid protein p24; Short=CA; Contains: RecName: Full=Spacer peptide p2; Contains: RecName: Full=Nucleocapsid protein p7; Short=NC; Contains: RecName: Full=Spacer peptide p1; Contains: RecName: Full=p6-gag >gi|325765|gb|AAA43941.1| gag protein
MGARSSV-LSGKKTDE-----LEKVR------LRPGGKKRYCLKHIIWAV----NELDRF
GL--AESLLESKEGCHKILTV--------------LAPLVPTGSENLKSLFN--------
-------TVCVI--YCLHAEEKVKDTEEAKK-------------------IAQRHLAADT
---EKMPATSRPTAP---------------------------------------------
----------PS--GG--------------------------------------------
----------------------------------------------------NY------
PVQQI-AGNYVHMP-LSPRTLNAWVKLVEEKKFGAEVVPGFQALSEGCT-----------
---PYDIN-QMLNCVGDHQ-AAM-QIIREIINEEAADWDQQHPI--PGPL-PAGQL-RDP
RGSDIAGTTSTVEEQIQWM---Y--RAQ--NPVPVGN-IYRRWIQIGLQKCVRMYNPTNI
LDIKQGPKEPFQSYVDRFYKSLRAEQTDPAVKNWMTQTLLIQ----NANPDCK-LVLKGL
--GMNPTLEEML-TACQGIGGPGQ-----------------KARLM--------------
---------AEA---L---K-EALTPAPIP--FAAAQQK--------------AGKRGTV
TCWNCG-------KVG-HTAKQCR--------------------APRR----QG---CWK
CGKQ-GHIMSK--------C------PER---QAGF------------------------
----L-------------------------------------------------------
--------------------------------------G-------------L-GPW---
------------------------------------------GKKPR-------------
N------------FP---------------------------------------------
------------------------------------------------------------
------------------------------------------------------------
------------------------------------------------------------
---------------------------------------------MTQVPQGVTPSAPPM
DPAEGMTPRGATPSAPPA---------DPAVEML----------KSYMKMGRQ----QRE
SR----------------------------------------------------------
----------ERPYKEVTEDLLH------------------LN-----------------
------------------------------------------------------------
------------------SL------------------F--GE-----------------
-----------------------------------DQ-----------------------
------------------------------------------------------------
-------------------------------------------------
>gi|120849|sp|P15832|GAG_HV2D2 RecName: Full=Gag polyprotein; AltName: Full=Pr55Gag; Contains: RecName: Full=Matrix protein p17; Short=MA; Contains: RecName: Full=Capsid protein p24; Short=CA; Contains: RecName: Full=Spacer peptide p2; Contains: RecName: Full=Nucleocapsid protein p7; Short=NC; Contains: RecName: Full=Spacer peptide p1; Contains: RecName: Full=p6-gag
MGARGSV-LSGKKTDE-----LEKVR------LRPGGKKKYMLKHVVWAV----NELDRF
GL--AESLLESKEGCQKILKV--------------LAPLVPTGSENLKSLFN--------
-------IVCVI--FCLHAEEKVKDTEEAKK-------------------IAQRHLAADT
---EKMPATNKPTAP---------------------------------------------
----------PS--GG--------------------------------------------
----------------------------------------------------NY------
PVQQL-AGNYVHLP-LSPRTLNAWVKLVEEKKFGAEVVPGFQALSEGCT-----------
---PYDIN-QMLNCVGEHQ-AAM-QIIREIINEEAADWDQQHPS--PGPM-PAGQL-RDP
RGSDIAGTTSTVEEQIQWM---Y--RAQ--NPVPVGN-IYRRWIQLGLQKCVRMYNPTNI
LDIKQGPKEPFQSYVDRFYKSLRAEQTDPAVKNWMTQTLLIQ----NANPDCK-LVLKGL
--GMNPTLEEML-TACQGIGGPGQ-----------------KARLM--------------
---------AEA---L---K-EALTPAPIP--FAAVQQK--------------AGKRGTV
TCWNCG-------KQG-HTARQCR--------------------APRR----QG---CWK
CGKT-GHIMSK--------C------PER---QAGF------------------------
----L-------------------------------------------------------
--------------------------------------G-------------L-GPW---
------------------------------------------GKKPR-------------
N------------FP---------------------------------------------
------------------------------------------------------------
------------------------------------------------------------
------------------------------------------------------------
---------------------------------------------MTQVPQGVTPSAPPM
NPAEGMTPRGATPSAPPA---------DPAVEML----------KSYMQMGRQ----QRE
SR----------------------------------------------------------
----------ERPYKEVTEDLLH------------------LN-----------------
------------------------------------------------------------
------------------SL------------------F--GE-----------------
-----------------------------------DQ-----------------------
------------------------------------------------------------
-------------------------------------------------
>gi|110815950|sp|Q89928|POL_HV2EH RecName: Full=Gag-Pol polyprotein; AltName: Full=Pr160Gag-Pol; Contains: RecName: Full=Matrix protein p17; Short=MA; Contains: RecName: Full=Capsid protein p24; Short=CA; Contains: RecName: Full=Spacer peptide p2; Contains: RecName: Full=Nucleocapsid protein p7; Short=NC; Contains: RecName: Full=Transframe peptide; Short=TF; Contains: RecName: Full=p6-pol; Short=p6*; Contains: RecName: Full=Protease; AltName: Full=Retropepsin; AltName: Full=PR; Contains: RecName: Full=Reverse transcriptase/ribonuclease H; AltName: Full=p66 RT; Contains: RecName: Full=p51 RT; Contains: RecName: Full=p15; Contains: RecName: Full=Integrase; Short=IN
MGARGSV-LSGKKTDE-----LEKVR------LRPGGKKRYMLKHIVWAV----NELERF
GL--AESRLGSKEGCRKIRKV--------------LGPLVPTGSENLKSLYN--------
-------TVCVI--FCLHAEEKVKDTEEAKK-------------------IAQRHLAADT
---EKMPAMSKPSKP---------------------------------------------
----------TSRLA---------------------------------------------
-----------------------------------------------------Y------
PVQQI-AGNYSHLP-LSPRTLNAWVKLVEEKKFGAEVVPGFQALSEGCT-----------
---PYDIN-QMLNCVGEHQ-AAM-QIIREIINEEAADWDQQHPS--PGPM-PAGQL-REP
RGSDIAGTTSTVEEQIQWM---Y--RPQ--NPVPVGN-IYRRWIQLGLQKCVRMYNPTNI
LDIKQGPKEPFQSYVDRFYKSLRAEQTDPAVKNWMTQTLLIQ----NANPDCK-LVLKGL
--GMNPTLEEML-TACQGIGGPGQ-----------------KARLM--------------
---------AEA---L---K-EALTPSTNP--FAAAQPR---------------AGKRTV
TCWNCG-------KAG-HTARQCK--------------------APRR----QG---CWK
CGQQ-GHIMSK--------C------PER---QAGF------------------------
----L-------------------------------------------------------
--------------------------------------R-------------V-RPL---
------------------------------------------GKEAS-------------
Q------------FP---------------------------------------------
------------------------------------------------------------
------------------------------------------------------------
------------------------------------------------------------
---------------------------------------------RPGTPGDSAI-----
----------CAPDEPSIRHD------TSGCDSICTPCRSSRGDAKELHATRE--EAEGE
QR-ETLQGGDRGFAAPQFSLWRRPVVKATIEGQSVEVLLDTGADDSIVAGIELGSNYTPK
IVGGIGGFINTNEYKNVEIEVVGKRV---------------RA-----------------
------------------------------------------------------------
------------------TV------------------M--TG-----------------
-----------------------------------DTPINIFGRNIL-------------
------------------------------------------------------------
-------------------------------------------------
>gi|120851|sp|P12450|GAG_HV2SB RecName: Full=Gag polyprotein; AltName: Full=Pr55Gag; Contains: RecName: Full=Matrix protein p17; Short=MA; Contains: RecName: Full=Capsid protein p24; Short=CA; Contains: RecName: Full=Spacer peptide p2; Contains: RecName: Full=Nucleocapsid protein p7; Short=NC; Contains: RecName: Full=Spacer peptide p1; Contains: RecName: Full=p6-gag >gi|325722|gb|AAB00745.1| gag polyprotein
MGAKNSV-LRGKKADE-----LEKIR------LRPGGKKKYRLKHIVWAA----NELDRF
GL--TESLLESKEGCQKIISV--------------LEPLVPTGSENLKSLYN--------
-------TTCVI--WCLHAEEKVKDTEEAKR-------------------IVGRHLVAET
ETAEKMPNISRPTAP---------------------------------------------
----------PSGKGG--------------------------------------------
----------------------------------------------------NF------
PVQQI-GGNYVHLP-LSPRTLNAWVKLVEEKKFGAEVVPGFQALSEGCT-----------
---PYDIN-QMLNCVGDHQ-AAM-QIIREIINEEAADWDVQHPI--PGPL-PAGQL-RDP
RGSDIAGTTSTVEEQIEWM---Y--RQE--NPVPVGN-IYRRWIQIGLQKCVRMYNPTNI
LDIKQGPKESFQSYVDRFYKSLRAEQTDAAVKNWMTQTLLVQ-----SNPDCK-LVLKGL
--GMNPTLEEML-TACQGIGGPGQ-----------------KARLM--------------
---------AEA---L---K-EAMRPAPIP--FAAAQQK------------------RAI
KCWNCG-------KEG-HSARQCR--------------------APRR----QG---CWK
CGKS-GHIMAN--------C------PDR---QAGF------------------------
----L-------------------------------------------------------
--------------------------------------G-------------L-GPW---
------------------------------------------GKKPR-------------
N------------FP---------------------------------------------
------------------------------------------------------------
------------------------------------------------------------
------------------------------------------------------------
---------------------------------------------VVPSSQG--------
----------LTPTAPPM---------DPAVDLL----------EKYMQQGRK----QRE
QR----------------------------------------------------------
----------QRPYKEVTEDLLHLEQGETPHRE-TTEDLLHLN-----------------
------------------------------------------------------------
------------------SL------------------F--GN-----------------
-----------------------------------DQ-----------------------
------------------------------------------------------------
-------------------------------------------------
>gi|2495241|sp|Q74119|GAG_HV2KR RecName: Full=Gag polyprotein; AltName: Full=Pr55Gag; Contains: RecName: Full=Matrix protein p17; Short=MA; Contains: RecName: Full=Capsid protein p24; Short=CA; Contains: RecName: Full=Spacer peptide p2; Contains: RecName: Full=Nucleocapsid protein p7; Short=NC; Contains: RecName: Full=Spacer peptide p1; Contains: RecName: Full=p6-gag >gi|726194|gb|AAA64575.1| gag polypeptide
MGARSSV-LRGKKVDE-----LEKIR------LRPGGKKKYRLKHIVWAA----NELGKF
GL--AESLLESKEGCQKIITV--------------LDPLVPTGSENLKSLFN--------
-------TVCVI--WCLHAEEKVKDTEGAKQ-------------------IVQRHLVAET
GTADKMPSTSRPAAP---------------------------------------------
----------PSGRGG--------------------------------------------
----------------------------------------------------NY------
PVQQI-AGNYSHVP-LSPRTLNAWVKLVEEKKFGAEVVPGFQALSEGCT-----------
---PYDIN-QMLNCVGDHQ-AAM-QIIREIINEEAADWDVQHPI--PGPL-PAGQL-REP
RGSDIAGTTSTVEEQIQWM---F--RAQ--NPIPVGN-IYRRWIQIGLQKCVRMYNPTNI
LDVKQGPKEPFQSYVDRFYKSLRAEQTDPAVKNWMTQTLLVQ----NANPDCK-LVLKGL
--GMNPTLEEML-TACQGIGGPGQ-----------------KARLM--------------
---------AEA---L---K-EALAPAPIP--FAAAQQR------------------RTI
KCWNCG-------KDG-HSARQCR--------------------APRR----QG---CWK
CGKS-GHVMAN--------C------PER---QAGF------------------------
----L-------------------------------------------------------
--------------------------------------G-------------I-GPW---
------------------------------------------GKKPR-------------
N------------FP---------------------------------------------
------------------------------------------------------------
------------------------------------------------------------
------------------------------------------------------------
---------------------------------------------VTRVPQG--------
----------LTPTAPPA---------DPAADLL----------EKYLQQGRK----QKE
QK----------------------------------------------------------
----------MRPYKEVTEDLLHLEQGETPHKE-ATEDLLHLN-----------------
------------------------------------------------------------
------------------SL------------------F--GK-----------------
-----------------------------------DQ-----------------------
------------------------------------------------------------
-------------------------------------------------
>gi|4007992|gb|AAC95340.1| gag protein [Human immunodeficiency virus type 2]
MGARNSV-LRGRKADE-----LERIR------LRPGGKKKYQLKHIVWAA----NELDRF
GL--AESLLESKEGCQRILKV--------------LEPLVPTGSENLKSLFN--------
-------TVCVV--WCVHAEEKVKDTEGAKQ-------------------IIQRHLAAEI
ETAEKMPSTSRPTAP---------------------------------------------
----------PSEQGG--------------------------------------------
----------------------------------------------------NF------
PVQQV-AGNYTHVP-LSPRTLDAWVKLVEEKKFGAEVVPGFQALSEGCT-----------
---PYDIN-QMLNCVGDHQ-AAM-QIIREIINEEAADWDVAHPI--PGPL-PAGQL-REP
RGSDIAGTTSTVEEQIQWM---F--RPR--NPVPVGN-IYRRWIQIGLQKCVRMYNPTNI
LDIKQGPKEPFQSYVDRFYKSLRAEQTDPAVKNWMTQTLLVQ----NANPDCK-LVLKGL
--GMNPTLEEML-TACQGVGGPGQ-----------------KARLM--------------
---------AEA---L---K-EAMTPAPIP--FAAAQQR------------------RTI
KCWNCG-------KEG-HSARQCR--------------------APRK----QG---CWK
CGKP-GHLMAN--------C------PER---QAGF------------------------
----L-------------------------------------------------------
--------------------------------------G-------------L-GPW---
------------------------------------------GKKPR-------------
N------------FP---------------------------------------------
------------------------------------------------------------
------------------------------------------------------------
------------------------------------------------------------
---------------------------------------------VTRVPQG--------
----------LTPTAPPA---------EPAADLL----------EQYMQQGRK----QRE
QR----------------------------------------------------------
----------ERPYKEVTEDLLHLEQGETPHKE-VTEDLLHLN-----------------
------------------------------------------------------------
------------------SL------------------F--GK-----------------
-----------------------------------DQ-----------------------
------------------------------------------------------------
-------------------------------------------------
>gi|120850|sp|P18041|GAG_HV2G1 RecName: Full=Gag polyprotein; AltName: Full=Pr55Gag; Contains: RecName: Full=Matrix protein p17; Short=MA; Contains: RecName: Full=Capsid protein p24; Short=CA; Contains: RecName: Full=Spacer peptide p2; Contains: RecName: Full=Nucleocapsid protein p7; Short=NC; Contains: RecName: Full=Spacer peptide p1; Contains: RecName: Full=p6-gag >gi|325713|gb|AAA43932.1| gag protein
MGARNSV-LRGKKADE-----LEKIR------LRPSGKKKYRLKHIVWAA----NELDKF
GL--AESLLESKEGCQKILTV--------------LDPLVPTGSENLKSLFN--------
-------TVCVI--WCLHAEEKVKDTEEAKK-------------------LVQRHLGAET
GTAEKMPSTSRPTAP---------------------------------------------
----------PSGRGR--------------------------------------------
----------------------------------------------------NF------
PVQQTGGGNYIHVP-LSPRTLNAWVKLVEDKKFGAEVVPGFQALSEGCT-----------
---PYDIN-QMLNCVGDHQ-AAM-QIIREIINDEAADWDAQHPI--PGPL-PAGQL-RDP
RGSDIAGTTSTVEEQIQWM---Y--RPQ--NPVPVGN-IYRRWIQIGLQKCVRMYNPTNI
LDVKQGPKEPFQSYVDRFYKSLRAEQTDPAVKNWMTQTLLIQ----NANPDCK-LVLKGL
--GMNPTLEEML-TACQGVGGPGQ-----------------KARLM--------------
---------AEA---L---K-EALTPPPIP--FAAAQQR------------------KVI
RCWNCG-------KEG-HSARQCR--------------------APRR----QG---CWK
CGKT-GHVMAK--------C------PER---QAGF------------------------
----L-------------------------------------------------------
--------------------------------------G-------------M-GPW---
------------------------------------------GKKPR-------------
N------------FP---------------------------------------------
------------------------------------------------------------
------------------------------------------------------------
------------------------------------------------------------
---------------------------------------------VAQAPPG--------
----------LIPTAPPA---------DPAVDLL----------ERYMQQGRE----QRE
QR----------------------------------------------------------
----------ERPYKEVTEDLLHLEQGKAPHRE-ATEDLLHLN-----------------
------------------------------------------------------------
------------------SL------------------F--GK-----------------
-----------------------------------DQ-----------------------
------------------------------------------------------------
-------------------------------------------------
>gi|9628881|ref|NP_056837.1| gag polyprotein [Human immunodeficiency virus 2] >gi|120847|sp|P18095|GAG_HV2BE RecName: Full=Gag polyprotein; AltName: Full=Pr55Gag; Contains: RecName: Full=Matrix protein p17; Short=MA; Contains: RecName: Full=Capsid protein p24; Short=CA; Contains: RecName: Full=Spacer peptide p2; Contains: RecName: Full=Nucleocapsid protein p7; Short=NC; Contains: RecName: Full=Spacer peptide p1; Contains: RecName: Full=p6-gag >gi|325648|gb|AAB00736.1| gag polyprotein [Human immunodeficiency virus 2]
MGARNSV-LRGKKADE-----LEKVR------LRPGGKKKYRLKHIVWAA----NELDKF
GL--AESLLESKEGCQKILRV--------------LDPLVPTGSENLKSLFN--------
-------TVCVI--WCLHAEEKVKDTEEAKK-------------------LAQRHLVAET
GTAEKMPNTSRPTAP---------------------------------------------
----------PSGKRG--------------------------------------------
----------------------------------------------------NY------
PVQQA-GGNYVHVP-LSPRTLNAWVKLVEEKKFGAEVVPGFQALSEGCT-----------
---PYDIN-QMLNCVGDHQ-AAM-QIIREIINEEAADWDSQHPI--PGPL-PAGQL-RDP
RGSDIAGTTSTVDEQIQWM---Y--RPQ--NPVPVGN-IYRRWIQIGLQKCVRKYNPTNI
LDIKQGPKEPFQSYVDRFYKSLRAEQTDPAVKNWMTQTLLIQ----NANPDCK-LVLKGL
--GMNPTLEEML-TACQGVGGPGQ-----------------KARLM--------------
---------AEA---L---K-EAMGPSPIP--FAAAQQR------------------KAI
RYWNCG-------KEG-HSARQCR--------------------APRR----QG---CWK
CGKP-GHIMAN--------C------PER---QAGF------------------------
----L-------------------------------------------------------
--------------------------------------G-------------L-GPR---
------------------------------------------GKKPR-------------
N------------FP---------------------------------------------
------------------------------------------------------------
------------------------------------------------------------
------------------------------------------------------------
---------------------------------------------VTQAPQG--------
----------LIPTAPPA---------DPAAELL----------ERYMQQGRK----QRE
QR----------------------------------------------------------
----------ERPYKEVTEDLLHLEQRETPHRE-ETEDLLHLN-----------------
------------------------------------------------------------
------------------SL------------------F--GK-----------------
-----------------------------------DQ-----------------------
------------------------------------------------------------
-------------------------------------------------
>gi|120846|sp|P17756|GAG_HV2D1 RecName: Full=Gag polyprotein; AltName: Full=Pr55Gag; Contains: RecName: Full=Matrix protein p17; Short=MA; Contains: RecName: Full=Capsid protein p24; Short=CA; Contains: RecName: Full=Spacer peptide p2; Contains: RecName: Full=Nucleocapsid protein p7; Short=NC; Contains: RecName: Full=Spacer peptide p1; Contains: RecName: Full=p6-gag >gi|60156|emb|CAA36465.1| unnamed protein product [Human immunodeficiency virus 2] >gi|325657|gb|AAA76840.1| gag [Human immunodeficiency virus type 2]
MGARNSV-LRGKKADE-----LEKVR------LRPNGKKRYRLKHVVWAA----NELDRF
GL--AESLLESKEGCQKILKV--------------LEPLVPTGSENLKSLFN--------
-------TVCVI--WCLHAEEKVKDTEEAKK-------------------LAQRHLVAET
GTAEKMPNISRPTAP---------------------------------------------
----------PSGKGG--------------------------------------------
----------------------------------------------------NF------
PVQQA-GGNYIHVP-LSPRTLNAWVKLVEEKKFGAEVVPGFQALSEGCT-----------
---PYDIN-QMLNCVGDHQ-AAM-QIIREIINEEAADWDAQHPI--PGPL-PAGQL-RDP
RGSDIAGTTSTVDEQIQWM---Y--RQP--NPVPVGN-IYRRWIQIGLQKCVRMYNPTNI
LDVKQGPKESFQSYVDRFYKSLRAEQTDPAVKNWMTQTLLIQ----NANPDCK-LVLKGL
--GMNPTLEEML-TACQGVGGPSQ-----------------KARLM--------------
---------AEA---L---K-EALTPAPIP--FAAAQQR------------------RAI
RCWNCG-------KEG-HSAKQCR--------------------APRR----QG---CWK
CGKS-GHIMAN--------C------PER---QAGF------------------------
----L-------------------------------------------------------
--------------------------------------G-------------M-GPR---
------------------------------------------GKQPR-------------
N------------FP---------------------------------------------
------------------------------------------------------------
------------------------------------------------------------
------------------------------------------------------------
---------------------------------------------AAQAPQG--------
----------LIPTAPPI---------DPAVDLL----------EKYMQQGRK----QRE
QR----------------------------------------------------------
----------ERPYKEVTEDLLHLEQGETPHRG-ATEDLLHLN-----------------
------------------------------------------------------------
------------------SL------------------F--GK-----------------
-----------------------------------DQ-----------------------
------------------------------------------------------------
-------------------------------------------------
>gi|1845205|gb|AAB47780.1| gag polyprotein [Human immunodeficiency virus type 2]
MGARNSV-LRGKKADE-----LEKIR------LRPGGKKKYRLKHIVWAA----NELDRF
RL--AENLLESKEGCQKILTV--------------LDPLVPTGSENLKSLFN--------
-------TVCVI--WCLHAEEKVKDTEEAKK-------------------LVQRHLVAET
GTAEKMPNTSRPTAP---------------------------------------------
----------PSGKGG--------------------------------------------
----------------------------------------------------NF------
PVQQA-GGNYVHVP-LSPRTLNAWVKLVEEKKFGAEVVPGFQALSEGCT-----------
---PYDIN-QMLNCVGDQQ-AAM-QIIREIINEEAADWDAQHPI--PGPL-PAGQL-RDP
RGSDIAGTTSTVDEQIQWM---Y--RQQ--NPVPVGN-IYRRWIQIGLQKCVRMYNPTNV
LDVKQGPKESFQSYVDRFYKSLRAEQADPAVKNWMTQTLLVQ----NANPDCK-LVLKGL
--GMNPTLEEML-TACQGVGGPGQ-----------------KARLM--------------
---------AEA---L---K-EALTPPPIP--FAAAQQR------------------RTI
RCWNCG-------KEG-HSAKQCR--------------------APRR----QG---CWK
CGKP-GHIMAN--------C------PDR---QAGF------------------------
----L-------------------------------------------------------
--------------------------------------G-------------M-GSR---
------------------------------------------GKKPR-------------
N------------FP---------------------------------------------
------------------------------------------------------------
------------------------------------------------------------
------------------------------------------------------------
---------------------------------------------VAQAPQG--------
----------LIPTAPPA---------DPAADLL----------EKYLQQGRK----QRE
QR----------------------------------------------------------
----------ERPYKEVTEDLLHLEQGETPRRE-ATEDLLHLN-----------------
------------------------------------------------------------
------------------SL------------------F--GK-----------------
-----------------------------------DQ-----------------------
------------------------------------------------------------
-------------------------------------------------
>gi|120854|sp|P20874|GAG_HV2ST RecName: Full=Gag polyprotein; AltName: Full=Pr55Gag; Contains: RecName: Full=Matrix protein p17; Short=MA; Contains: RecName: Full=Capsid protein p24; Short=CA; Contains: RecName: Full=Spacer peptide p2; Contains: RecName: Full=Nucleocapsid protein p7; Short=NC; Contains: RecName: Full=Spacer peptide p1; Contains: RecName: Full=p6-gag >gi|325755|gb|AAB01351.1| gag polyprotein
MGARNSV-LRGKKADE-----LEKIR------LRPGGKKKYRLKHIVWAA----NELDRF
GL--AESLLESKEGCQKILTV--------------LDPLVPTGSENLKSLFN--------
-------TVCVI--WCIHAEEKAKDTEEAKQ-------------------KVQRHLVAET
KTTEKMPSTSRPTAP---------------------------------------------
----------PSGNGG--------------------------------------------
----------------------------------------------------NF------
PVQQV-AGNYTHVP-LSPRTLNAWVKLVEEKKFGAEVVPGFQALSEGCT-----------
---PYDIN-QMLNCVGDHQ-AAM-QIIREIINEEAADWDAQHPI--PGPL-PAGQL-REP
RGSDIAGTTSTVEEQIQWM---F--RPQ--NPVPVGS-IYRRWIQIGLQKCVRMYNPTNI
LDIKQGPKEPFQSYVDRFYKSLRAEQTDPAVKNWMTQTLLVQ----NANPDCK-LVLKGL
--GINPTLEEML-TACQGVGGPGQ-----------------KARLM--------------
---------AEA---L---K-EAMAPAPIP--FAAAQQR------------------RTI
KCWNCG-------KEG-HSARQCR--------------------APRR----QG---CWK
CGKA-GHIMAK--------C------PER---QAGF------------------------
----L-------------------------------------------------------
--------------------------------------G-------------L-GPW---
------------------------------------------GKKPR-------------
N------------FP---------------------------------------------
------------------------------------------------------------
------------------------------------------------------------
------------------------------------------------------------
---------------------------------------------VAQIPQG--------
----------LTPTAPPI---------DPVEDLL----------EKYMQQGKR----QRE
QR----------------------------------------------------------
----------ERPYKEVTEDFLQLEKQETPCRE-TTEDLLHLN-----------------
------------------------------------------------------------
------------------SL------------------F--GK-----------------
-----------------------------------DQ-----------------------
------------------------------------------------------------
-------------------------------------------------
>gi|120852|sp|P05891|GAG_HV2NZ RecName: Full=Gag polyprotein; AltName: Full=Pr55Gag; Contains: RecName: Full=Matrix protein p17; Short=MA; Contains: RecName: Full=Capsid protein p24; Short=CA; Contains: RecName: Full=Spacer peptide p2; Contains: RecName: Full=Nucleocapsid protein p7; Short=NC; Contains: RecName: Full=Spacer peptide p1; Contains: RecName: Full=p6-gag >gi|325731|gb|AAB00754.1| gag polyprotein
MGARNSV-LRGKKADE-----LEKIR------LRPGGKKKYKLKHIVWAA----NELDRF
GL--AESLLESKEGCQKILTV--------------LDPLVPTGSENLKSLFN--------
-------TVCVI--WCIHAEEKVKDTEGAKQ-------------------IVQRHLVAET
GTAEKMPNTSRPTAP---------------------------------------------
----------PSGK----------------------------------------------
----------------------------------------------------NF------
PVQQV-AGNYTHIP-LSPGTLNAWVKLVEEKKFGAEVVPGFQALSEGCT-----------
---PYDIN-QMLNCVGDHQ-AAM-QIIREIINEEAADWDVAHPI--PGPL-PAGQL-REP
RGSDIAGTTSTVEEQIQWM---F--RPQ--NPVPVGN-IYRRWIQIGLQKCVRMYNPTNI
LDINQGPKEPFQSYVDRFYKSLRAEQTDPAVKNWMTQTLLIQ----NANPDCK-LVLKGL
--GMNPTLEEML-TTCQGVGGPGQ-----------------KARLM--------------
---------AEA---L---K-EVMAPAPIP--FAAAQQR------------------KTF
KCWNCG-------KEG-HSARQWS--------------------APRR----QG---CWK
CGKS-GHVMAN--------C------PDR---QAGF------------------------
----L-------------------------------------------------------
--------------------------------------G-------------I-GHW---
------------------------------------------GKKAR-------------
N------------FP---------------------------------------------
------------------------------------------------------------
------------------------------------------------------------
------------------------------------------------------------
---------------------------------------------AAQVPQG--------
----------LTPTAPPL---------DPAVDLL----------EKYMQQGKR----QRE
QR----------------------------------------------------------
----------ERPYKEVTEDLLRFEQAETPCRE-TTEDLLHLN-----------------
------------------------------------------------------------
------------------SL------------------F--GK-----------------
-----------------------------------DQ-----------------------
------------------------------------------------------------
-------------------------------------------------
>gi|115545367|gb|ABJ09782.1| gag protein [Human immunodeficiency virus 2]
MGARNSV-LRGKKADE-----LERIR------LRPGGKKKYRLKHVVWAA----NELDRF
GL--AESLLESKEGCQKILSV--------------LDPLVSTGSENLRSLFN--------
-------TVCVI--WCIHAEEKVKHTEEAKK-------------------IVQRHLVAET
GTAEKMPNTSRPTAP---------------------------------------------
----------PSGKAG--------------------------------------------
----------------------------------------------------NF------
PVQSI-GGNYSHVP-LSPRTLNAWVKLVEEKKFGAEVVPGFQALSEGCT-----------
---PYDIN-QMLNCVGDHQ-AAM-QIIREIINEEAADWDVQHPI--PGPL-PAGQL-REP
RGSDIAGTTSTVEEQIEWM---F--RAQ--NPVPVGN-IYRRWIQIGLQKCVRMYNPTNI
LDIKQGPKEPFQSYVDRFYKSLRAEQTDPAVKNWMTQTLLIQ----NSNPDCK-LVLKGL
--GMNPTLEEML-TACQGIGGPGQ-----------------KARLM--------------
---------AEA---L---K-EALSPPPIP--FAAAQQR------------------KPI
KCWNCG-------KDG-HSAKQCR--------------------APRR----QG---CWK
CGKT-GHVMAN--------C------PDR---QAGF------------------------
----L-------------------------------------------------------
--------------------------------------G-------------L-GPW---
------------------------------------------GKKPR-------------
N------------FP---------------------------------------------
------------------------------------------------------------
------------------------------------------------------------
------------------------------------------------------------
---------------------------------------------VAQVPQG--------
----------LTPTAPPM---------DPAVDLL----------EKYMQQGRK----QKE
QR----------------------------------------------------------
----------QRPYKEVTEDLLHLEQGGTPCGE-ATEDLLHLN-----------------
------------------------------------------------------------
------------------SL------------------F--GK-----------------
-----------------------------------DL-----------------------
------------------------------------------------------------
-------------------------------------------------
>gi|197725635|gb|ACH73020.1| gag protein [Human immunodeficiency virus 2]
MGAKNSV-LRGKKADE-----LERIR------LRPGGKKKYRVKHVVWAA----NELDRF
GL--TESLLESKEGCQKILTV--------------LDPLVPTGSENLKSLFN--------
-------TVCVI--WCIHAEEKVKDTEEAKK-------------------LVQRHLVAET
GTAEKMPNTSRPTAP---------------------------------------------
----------PSEGGG--------------------------------------------
----------------------------------------------------NF------
PVQRI-GGNYTHVP-LSPRTLNVWVKLVEEKKFGAEVVPGFQALSEGCT-----------
---PYDIN-QMLNCVGDHQ-AAM-QIIREIINEEAADWDVQHPI--PGPL-PAGQL-REP
RGSDIAGTTSTVEEQIEWM---F--RAQ--NPVPVGN-IYRRWIQIGLQKCVRMYNPTNI
LDIKQGPKEPFQSYVDRFYKSLRAEQTDPAVKNWMTQTLLIQ----NANPDCK-IILKGL
--GMNPTLEGML-TACQGVGGPGQ-----------------KARLM--------------
---------AEA---L---K-EAMGPTPIP--FVAAQQR------------------KTI
RCWNCG-------KEG-HSARQCR--------------------APRK----QG---CWK
CGKP-GHIMAN--------C------PDR---QAGF------------------------
----L-------------------------------------------------------
--------------------------------------G-------------M-GPR---
------------------------------------------GKKPR-------------
N------------FP---------------------------------------------
------------------------------------------------------------
------------------------------------------------------------
------------------------------------------------------------
---------------------------------------------VAQIPQG--------
----------LTPTAPPM---------DPAVDLL----------EKYMQQGRK----QRE
QR----------------------------------------------------------
----------ERPYKEVTEDLLHLEQGEAPCGE-TTEDLLHLN-----------------
------------------------------------------------------------
------------------SL------------------F--GK-----------------
-----------------------------------DL-----------------------
------------------------------------------------------------
-------------------------------------------------
>gi|83656822|gb|ABC39617.1| gag protein [Human immunodeficiency virus 2]
MGAKSSV-LRGKKADE-----LERIR------LRPGGKKKYRLKHVVWAA----NELDKF
GL--TESLLESKEGCQKILTV--------------LDPLVPTGSENLKSLFN--------
-------TVCVI--WCIHAEEKVKDTEEAKK-------------------IVQRHLVAET
GTAEKMPNTSRPTAP---------------------------------------------
----------PSGGGG--------------------------------------------
----------------------------------------------------NF------
PVQHI-GGNYTHVP-LSPRTLNAWVKLVEEKKFGAEVVPRFQALSEGCT-----------
---PYDIN-QMLNCVGDHQ-AAM-QIIREIINEEAADWDAQHPI--PGPL-PAGQL-REP
RGSDIAGTTSTVEEQIQWM---F--RAQ--NPVPVGN-IYRRWIQIGLQKCVRMYNPTNI
LDIKQGPKEPFQSYVDRFYKSLRAEQTDPAVKNWMTQTLLVQ----NANPDCK-LVLKGL
--GMNPTLEEML-TACQGVGGPGQ-----------------KARLM--------------
---------AEA---L---K-EALAPPPIP--FAAAQQR------------------KTI
RCWNCG-------KEG-HSARQCR--------------------APRR----QG---CWK
CGKT-GHVMAN--------C------PER---QAGF------------------------
----L-------------------------------------------------------
--------------------------------------G-------------I-SPR---
------------------------------------------GKKPR-------------
N------------FP---------------------------------------------
------------------------------------------------------------
------------------------------------------------------------
------------------------------------------------------------
---------------------------------------------VAQVPQG--------
----------LTPTAPPM---------DPAVDLL----------EKYMQQGRK----QRE
QR----------------------------------------------------------
----------ERPYKEVTEDLLHLEQGGAPCGE-MTEDLLHLN-----------------
------------------------------------------------------------
------------------SL------------------F--GK-----------------
-----------------------------------DQ-----------------------
------------------------------------------------------------
-------------------------------------------------
>gi|120853|sp|P04590|GAG_HV2RO RecName: Full=Gag polyprotein; AltName: Full=Pr55Gag; Contains: RecName: Full=Matrix protein p17; Short=MA; Contains: RecName: Full=Capsid protein p24; Short=CA; Contains: RecName: Full=Spacer peptide p2; Contains: RecName: Full=Nucleocapsid protein p7; Short=NC; Contains: RecName: Full=Spacer peptide p1; Contains: RecName: Full=p6-gag >gi|60147|emb|CAA28909.1| gag protein [Human immunodeficiency virus 2] >gi|325745|gb|AAB00763.1| gag polyprotein >gi|225563|prf||1306388A gene gag
MGARNSV-LRGKKADE-----LERIR------LRPGGKKKYRLKHIVWAA----NKLDRF
GL--AESLLESKEGCQKILTV--------------LDPMVPTGSENLKSLFN--------
-------TVCVI--WCIHAEEKVKDTEGAKQ-------------------IVRRHLVAET
GTAEKMPSTSRPTAP---------------------------------------------
----------SSEKGG--------------------------------------------
----------------------------------------------------NY------
PVQHV-GGNYTHIP-LSPRTLNAWVKLVEEKKFGAEVVPGFQALSEGCT-----------
---PYDIN-QMLNCVGDHQ-AAM-QIIREIINEEAAEWDVQHPI--PGPL-PAGQL-REP
RGSDIAGTTSTVEEQIQWM---F--RPQ--NPVPVGN-IYRRWIQIGLQKCVRMYNPTNI
LDIKQGPKEPFQSYVDRFYKSLRAEQTDPAVKNWMTQTLLVQ----NANPDCK-LVLKGL
--GMNPTLEEML-TACQGVGGPGQ-----------------KARLM--------------
---------AEA---L---K-EVIGPAPIP--FAAAQQR------------------KAF
KCWNCG-------KEG-HSARQCR--------------------APRR----QG---CWK
CGKP-GHIMTN--------C------PDR---QAGF------------------------
----L-------------------------------------------------------
--------------------------------------G-------------L-GPW---
------------------------------------------GKKPR-------------
N------------FP---------------------------------------------
------------------------------------------------------------
------------------------------------------------------------
------------------------------------------------------------
---------------------------------------------VAQVPQG--------
----------LTPTAPPV---------DPAVDLL----------EKYMQQGKR----QRE
QR----------------------------------------------------------
----------ERPYKEVTEDLLHLEQGETPYREPPTEDLLHLN-----------------
------------------------------------------------------------
------------------SL------------------F--GK-----------------
-----------------------------------DQ-----------------------
------------------------------------------------------------
-------------------------------------------------
>gi|41056786|gb|AAR98768.1| gag protein [Human immunodeficiency virus 2]
MGARNSV-LKGKKADE-----LETIR------LRPGGKKKYRLKHIVWAA----NELDRF
GL--AESLLESKEGCQRILTV--------------LDPLVPTGSENLKSLFN--------
-------TVCVI--WCIHAEEKVKDTEGAKQ-------------------IVQRHLAAET
GTAEKMPNTSRPTAP---------------------------------------------
----------PSGKGG--------------------------------------------
----------------------------------------------------NF------
PVQQV-GGNYTHVP-LSPRTLNAWVKLVEEKKFGAEVVPGFQALSEGCT-----------
---PYDIN-QMLNCVGDHQ-AAM-QIIREIINEEAADWDVQHPI--PGPL-PAGQL-REP
RGSDIAGTTSTVDEQIQWM---F--RPQ--NPVPVGN-IYRRWIQIGLQKCVRMYNPTNI
LDIKQGPKEPFQSYVDRFYKSLRAEQTDPTVKNWMTQTLLVQ----NANPDCK-LVLKGL
--GMNPTLEEML-TACQGVGGPGQ-----------------KARLM--------------
---------AEA---L---K-EALTPAPIP--FAAAQQK------------------RTI
KCWNCG-------KEG-HSARQCR--------------------APRR----QG---CWK
CGKP-GHVIAN--------C------PDR---QVGF------------------------
----L-------------------------------------------------------
--------------------------------------G-------------M-GPR---
------------------------------------------GKKPR-------------
N------------FP---------------------------------------------
------------------------------------------------------------
------------------------------------------------------------
------------------------------------------------------------
---------------------------------------------VAQVPQG--------
----------LTPTAPPV---------DPAVDLL----------EKYMQQGKR----QRE
QR----------------------------------------------------------
----------ERPYKEVTEDLLHLEQGEAPYRE-TTEDLLHLN-----------------
------------------------------------------------------------
------------------SL------------------F---------------------
------------------------------------------------------------
------------------------------------------------------------
-------------------------------------------------
>gi|41056776|gb|AAR98759.1| gag protein [Human immunodeficiency virus 2]
MGARNSV-LKGKKADE-----LETIR------LRPGGKKKYRLKHIVWAA----NELDRF
GL--AESLLESKEGCQRILTV--------------LGPLVPTGSENLKSLFN--------
-------TVCVI--WCIHAEEKVKDTEGAKQ-------------------IVQRHLAAET
GTAEKMPNTSRPTAP---------------------------------------------
----------PSGKGG--------------------------------------------
----------------------------------------------------NF------
PVQQV-GGNYTHVP-LSPRTLNAWVKLVEEKKFGAEVVPGFQALSEGCT-----------
---PYDIN-QMLNCVGDHQ-AAM-QIIREIVNEEAADWDVQHPI--PGPL-PAGQL-REP
RGSDIAGTTSTVDEQIQWM---F--RPQ--NPVPVGN-IYRRWIQIGLQKCVRMYNPTNI
LDIKQGPKEPFQSYVDRFYKSLRAEQTDPAVKNWMTQTLLVQ----NANPDCK-LVLKGL
--GMNPTLEEML-TACQGVGGPGQ-----------------KARLM--------------
---------AEA---L---K-EALTPAPIP--FAAAQQK------------------RTI
KCWNCG-------KEG-HSARQCR--------------------APRR----QG---CWK
CGKP-GHVIAN--------C------PDR---QVGF------------------------
----L-------------------------------------------------------
--------------------------------------G-------------M-GPR---
------------------------------------------GKKPR-------------
N------------FP---------------------------------------------
------------------------------------------------------------
------------------------------------------------------------
------------------------------------------------------------
---------------------------------------------VAQVPQG--------
----------LTPTAPPV---------DPAVDLL----------ENYMQQGKR----QRE
QR----------------------------------------------------------
----------ERPYKEVTEDLLHLEQGEAPCRE-TTEDLLHLN-----------------
------------------------------------------------------------
------------------SL------------------F---------------------
------------------------------------------------------------
------------------------------------------------------------
-------------------------------------------------
>gi|732719|emb|CAA88621.1| gag polyprotein [Human immunodeficiency virus 2]
MGARSSV-LRGKKADE-----LEKVR------LRPGGKKKYRLKHIVWAA----NELDRF
GL--AESLLESKEGCQKILTV--------------LDPLVPTGSENLKSLFN--------
-------TVCVI--FCIHAEEKVKDTEEAKK-------------------FARRHLVAET
GTAEKMPNTSRPTAP---------------------------------------------
----------PSGRGG--------------------------------------------
----------------------------------------------------NY------
PVQNI-GGNYTHVP-LSPRTLNAWVKLVEEKKFGAEVVPGFQALSEGCT-----------
---PYDIN-QMLNCVGDHQ-AAM-QIIREIINEEAADWDAQHPI--PGPL-PAGQL-REP
RGSDIAGTTSTVDEQIQWM---F--RAQ--NPVPVGN-IYRRWIQIGLQKCVRMYNPTNI
LDVKQGPKEPFQSYVDRFYKSLRAEQTDAAVKNWMTQTLLIQ----NANPDCK-LVLKGL
--GMNPTLEEML-TACQGVGGPGQ-----------------KARLM--------------
---------AEA---L---K-EAMTPAPIP--FAAAQQR------------------RTI
KCWNCG-------KEG-HSARQCR--------------------APRR----QG---CWK
CGKT-GHIMAK--------C------PDR---QAGF------------------------
----L-------------------------------------------------------
--------------------------------------G-------------I-GPW---
------------------------------------------GKKPR-------------
N------------FP---------------------------------------------
------------------------------------------------------------
------------------------------------------------------------
------------------------------------------------------------
---------------------------------------------VAQVPQG--------
----------LTPTAPPA---------DPAVDLL----------EKYMQQGRK----QRE
QR----------------------------------------------------------
----------ERPYKEVTEDLLHLEQGKTPCKE-TTEDLLHLN-----------------
------------------------------------------------------------
------------------SL------------------F--GT-----------------
-----------------------------------DQ-----------------------
------------------------------------------------------------
-------------------------------------------------
>gi|120848|sp|P24106|GAG_HV2CA RecName: Full=Gag polyprotein; AltName: Full=Pr55Gag; Contains: RecName: Full=Matrix protein p17; Short=MA; Contains: RecName: Full=Capsid protein p24; Short=CA; Contains: RecName: Full=Spacer peptide p2; Contains: RecName: Full=Nucleocapsid protein p7; Short=NC; Contains: RecName: Full=Spacer peptide p1; Contains: RecName: Full=p6-gag >gi|221468|dbj|BAA00709.1| gag protein [Human immunodeficiency virus 2]
MGARNSV-LRGKKADE-----LEKVR------LRPGGKKKYKLKHIVWAA----NELDRF
GL--AESLLESKEGCQRILKV--------------LDPLVPTGSENLKSLFN--------
-------TVCVI--WCIHAEEKVKDTEEAKR-------------------IALRHLAAET
GTAEKMPDTSRPTAP---------------------------------------------
----------PSGKGG--------------------------------------------
----------------------------------------------------NY------
PVQSI-GGNYTHVP-LSPRTLNAWVKLVEEKKFGAEVVPGFQALSEGCT-----------
---PYDIN-QMLNCVGDHQ-AAM-QIIREIINEEAADWDANHPI--PGPL-PAGQL-RDP
RGSDIAGTTSTVEEQIQWM---F--RAQ--NPVPVGN-IYRRWIQIGLQKCVRMYNPTNI
LDIKQGPKESFQSYVDRFYKSLRAEQTDPAVKNWMTQTLLVQ----NANPDCK-LVLKGL
--GMNPTLEEML-TACQGVGGPGQ-----------------KARLM--------------
---------AEA---L---K-EAMGPPPIP--FAAAQQR------------------RTI
KCWNCG-------KEG-HSARQCR--------------------APRR----QG---CWK
CGKP-GHIMTN--------C------PDR---QAGF------------------------
----L-------------------------------------------------------
--------------------------------------G-------------I-GPW---
------------------------------------------GKKPR-------------
N------------FP---------------------------------------------
------------------------------------------------------------
------------------------------------------------------------
------------------------------------------------------------
---------------------------------------------VAQVPQG--------
----------LTPTAPPL---------DPAVDLL----------EKYMQQGKR----QRE
QR----------------------------------------------------------
----------QRPYKEVTEDLLHLEQGEAPCRE-TTEDLLHLN-----------------
------------------------------------------------------------
------------------SL------------------F--GK-----------------
-----------------------------------DQ-----------------------
------------------------------------------------------------
-------------------------------------------------
>gi|110815951|sp|Q76634|POL_HV2UC RecName: Full=Gag-Pol polyprotein; AltName: Full=Pr160Gag-Pol; Contains: RecName: Full=Matrix protein p17; Short=MA; Contains: RecName: Full=Capsid protein p24; Short=CA; Contains: RecName: Full=Spacer peptide p2; Contains: RecName: Full=Nucleocapsid protein p7; Short=NC; Contains: RecName: Full=Transframe peptide; Short=TF; Contains: RecName: Full=p6-pol; Short=p6*; Contains: RecName: Full=Protease; AltName: Full=Retropepsin; AltName: Full=PR; Contains: RecName: Full=Reverse transcriptase/ribonuclease H; AltName: Full=p66 RT; Contains: RecName: Full=p51 RT; Contains: RecName: Full=p15; Contains: RecName: Full=Integrase; Short=IN
MGARSSV-LSGKKTDE-----LEKVR------LRPGGKKRYCLKHIIWAV----NELDRF
GL--AESLLESKEGCHKILTV--------------LAPLVPTGSENLKSLFN--------
-------TVCVI--YCLHAEEKVKDTEEAKK-------------------IAQRHLAADT
---EKMPATSRPTAP---------------------------------------------
----------PS--GG--------------------------------------------
----------------------------------------------------NY------
PVQQI-AGNYVHMP-LSPRTLNAWVKLVEEKKFGAEVVPGFQALSEGCT-----------
---PYDIN-QMLNCVGDHQ-AAM-QIIREIINEEAADWDQQHPI--PGPL-PAGQL-RDP
RGSDIAGTTSTVEEQIQWM---Y--RAQ--NPVPVGN-IYRRWIQIGLQKCVRMYNPTNI
LDIKQGPKEPFQSYVDRFYKSLRAEQTDPAVKNWMTQTLLIQ----NANPDCK-LVLKGL
--GMNPTLEEML-TACQGIGGPGQ-----------------KARLM--------------
---------AEA---L---K-EALTPAPIP--FAAAQQK--------------AGKRGTV
TCWNCG-------KVG-HTAKQCR--------------------APRR----QG---CWK
CGKQ-GHIMSK--------C------PER---QAGF------------------------
----L-------------------------------------------------------
--------------------------------------R-------------V-RTL---
------------------------------------------GKEAS-------------
Q------------LP---------------------------------------------
------------------------------------------------------------
------------------------------------------------------------
------------------------------------------------------------
---------------------------------------------HDPSASGSDTI----
----------CTPDGPSRGHD------TSGGDTICAPCRSSS--GDAEKLHEDGETAERE
PR-ETLQGGDRGFAAPQFSLWRRPVVRACIEGQPVEVLLDTGADDSIVAGIELGSNYTPK
IVGGIGGFINTKEYKDVEIEVVGKRV---------------RA-----------------
------------------------------------------------------------
------------------TI------------------M--TG-----------------
-----------------------------------DTPINIFGRN---------------
------------------------------------------------------------
-------------------------------------------------
>gi|77416897|sp|P15833|POL_HV2D2 RecName: Full=Gag-Pol polyprotein; AltName: Full=Pr160Gag-Pol; Contains: RecName: Full=Matrix protein p17; Short=MA; Contains: RecName: Full=Capsid protein p24; Short=CA; Contains: RecName: Full=Spacer peptide p2; Contains: RecName: Full=Nucleocapsid protein p7; Short=NC; Contains: RecName: Full=Transframe peptide; Short=TF; Contains: RecName: Full=p6-pol; Short=p6*; Contains: RecName: Full=Protease; AltName: Full=Retropepsin; AltName: Full=PR; Contains: RecName: Full=Reverse transcriptase/ribonuclease H; AltName: Full=p66 RT; Contains: RecName: Full=p51 RT; Contains: RecName: Full=p15; Contains: RecName: Full=Integrase; Short=IN
MGARGSV-LSGKKTDE-----LEKVR------LRPGGKKKYMLKHVVWAV----NELDRF
GL--AESLLESKEGCQKILKV--------------LAPLVPTGSENLKSLFN--------
-------IVCVI--FCLHAEEKVKDTEEAKK-------------------IAQRHLAADT
---EKMPATNKPTAP---------------------------------------------
----------PS--GG--------------------------------------------
----------------------------------------------------NY------
PVQQL-AGNYVHLP-LSPRTLNAWVKLVEEKKFGAEVVPGFQALSEGCT-----------
---PYDIN-QMLNCVGEHQ-AAM-QIIREIINEEAADWDQQHPS--PGPM-PAGQL-RDP
RGSDIAGTTSTVEEQIQWM---Y--RAQ--NPVPVGN-IYRRWIQLGLQKCVRMYNPTNI
LDIKQGPKEPFQSYVDRFYKSLRAEQTDPAVKNWMTQTLLIQ----NANPDCK-LVLKGL
--GMNPTLEEML-TACQGIGGPGQ-----------------KARLM--------------
---------AEA---L---K-EALTPAPIP--FAAVQQK--------------AGKRGTV
TCWNCG-------KQG-HTARQCR--------------------APRR----QG---CWK
CGKT-GHIMSK--------C------PER---QAGF------------------------
----L-------------------------------------------------------
--------------------------------------R-------------V-RTL---
------------------------------------------GKEAS-------------
Q------------LP---------------------------------------------
------------------------------------------------------------
------------------------------------------------------------
------------------------------------------------------------
---------------------------------------------HDPSASGSDTI----
----------CTPDEPSRGHD------TSGGDTICAPCRSSS--GDAEKLHADGETTERE
PR-ETLQGGDRGFAAPQFSLWRRPVVKACIEGQSVEVLLDTGVDDSIVAGIELGSNYTPK
IVGGIGGFINTKEYKDVEIEVVGKRV---------------RA-----------------
------------------------------------------------------------
------------------TI------------------M--TG-----------------
-----------------------------------DTPINIFGRN---------------
------------------------------------------------------------
-------------------------------------------------
>gi|77416902|sp|P12451|POL_HV2SB RecName: Full=Gag-Pol polyprotein; AltName: Full=Pr160Gag-Pol; Contains: RecName: Full=Matrix protein p17; Short=MA; Contains: RecName: Full=Capsid protein p24; Short=CA; Contains: RecName: Full=Spacer peptide p2; Contains: RecName: Full=Nucleocapsid protein p7; Short=NC; Contains: RecName: Full=Transframe peptide; Short=TF; Contains: RecName: Full=p6-pol; Short=p6*; Contains: RecName: Full=Protease; AltName: Full=Retropepsin; AltName: Full=PR; Contains: RecName: Full=Reverse transcriptase/ribonuclease H; AltName: Full=p66 RT; Contains: RecName: Full=p51 RT; Contains: RecName: Full=p15; Contains: RecName: Full=Integrase; Short=IN
MGAKNSV-LRGKKADE-----LEKIR------LRPGGKKKYRLKHIVWAA----NELDRF
GL--TESLLESKEGCQKIISV--------------LEPLVPTGSENLKSLYN--------
-------TTCVI--WCLHAEEKVKDTEEAKR-------------------IVGRHLVAET
ETAEKMPNISRPTAP---------------------------------------------
----------PSGKGG--------------------------------------------
----------------------------------------------------NF------
PVQQI-GGNYVHLP-LSPRTLNAWVKLVEEKKFGAEVVPGFQALSEGCT-----------
---PYDIN-QMLNCVGDHQ-AAM-QIIREIINEEAADWDVQHPI--PGPL-PAGQL-RDP
RGSDIAGTTSTVEEQIEWM---Y--RQE--NPVPVGN-IYRRWIQIGLQKCVRMYNPTNI
LDIKQGPKESFQSYVDRFYKSLRAEQTDAAVKNWMTQTLLVQ-----SNPDCK-LVLKGL
--GMNPTLEEML-TACQGIGGPGQ-----------------KARLM--------------
---------AEA---L---K-EAMRPAPIP--FAAAQQK------------------RAI
KCWNCG-------KEG-HSARQCR--------------------APRR----QG---CWK
CGKS-GHIMAN--------C------PDR---QAGF------------------------
----L-------------------------------------------------------
--------------------------------------R-------------A-WTM---
------------------------------------------GKEAP-------------
Q------------LP---------------------------------------------
------------------------------------------------------------
------------------------------------------------------------
------------------------------------------------------------
---------------------------------------------RGPKFAGANTN----
----------STPNGSSS---------GPTGEVHAAREKTERAETKTIQRSDRGLAASRA
RR-DTTQRDDRGLAAPQFSLWKRPVVTAYIEDQPVEVLLDTGADDSIVAGIELGSNYSPK
IVGGIGGFINTKEYKDVEIRVLNKKV---------------RA-----------------
------------------------------------------------------------
------------------TI------------------M--TG-----------------
-----------------------------------DTPINIFGRNI--------------
------------------------------------------------------------
-------------------------------------------------
>gi|77416898|sp|P18042|POL_HV2G1 RecName: Full=Gag-Pol polyprotein; AltName: Full=Pr160Gag-Pol; Contains: RecName: Full=Matrix protein p17; Short=MA; Contains: RecName: Full=Capsid protein p24; Short=CA; Contains: RecName: Full=Spacer peptide p2; Contains: RecName: Full=Nucleocapsid protein p7; Short=NC; Contains: RecName: Full=Transframe peptide; Short=TF; Contains: RecName: Full=p6-pol; Short=p6*; Contains: RecName: Full=Protease; AltName: Full=Retropepsin; AltName: Full=PR; Contains: RecName: Full=Reverse transcriptase/ribonuclease H; AltName: Full=p66 RT; Contains: RecName: Full=p51 RT; Contains: RecName: Full=p15; Contains: RecName: Full=Integrase; Short=IN
MGARNSV-LRGKKADE-----LEKIR------LRPSGKKKYRLKHIVWAA----NELDKF
GL--AESLLESKEGCQKILTV--------------LDPLVPTGSENLKSLFN--------
-------TVCVI--WCLHAEEKVKDTEEAKK-------------------LVQRHLGAET
GTAEKMPSTSRPTAP---------------------------------------------
----------PSGRGR--------------------------------------------
----------------------------------------------------NF------
PVQQTGGGNYIHVP-LSPRTLNAWVKLVEDKKFGAEVVPGFQALSEGCT-----------
---PYDIN-QMLNCVGDHQ-AAM-QIIREIINDEAADWDAQHPI--PGPL-PAGQL-RDP
RGSDIAGTTSTVEEQIQWM---Y--RPQ--NPVPVGN-IYRRWIQIGLQKCVRMYNPTNI
LDVKQGPKEPFQSYVDRFYKSLRAEQTDPAVKNWMTQTLLIQ----NANPDCK-LVLKGL
--GMNPTLEEML-TACQGVGGPGQ-----------------KARLM--------------
---------AEA---L---K-EALTPPPIP--FAAAQQR------------------KVI
RCWNCG-------KEG-HSARQCR--------------------APRR----QG---CWK
CGKT-GHVMAK--------C------PER---QAGF------------------------
----L-------------------------------------------------------
--------------------------------------R-------------D-GSM---
------------------------------------------GKEAP-------------
Q------------LP---------------------------------------------
------------------------------------------------------------
------------------------------------------------------------
------------------------------------------------------------
---------------------------------------------RGPSSSGADTN----
----------STPSRSSS---------GSIGKIYAAGERAEGAEGETIQRGDGRLTAPRA
GK-STSQRGDRGLAAPQFSLWKRPVVTAYIEVQPVEVLLDTGADDSIVAGIQLGDNYVPK
IVGGIGGFINTKEIKNIEIKVLNKRV---------------RA-----------------
------------------------------------------------------------
------------------TI------------------M--TG-----------------
-----------------------------------DTPINIFGR----------------
------------------------------------------------------------
-------------------------------------------------
>gi|77416896|sp|P17757|POL_HV2D1 RecName: Full=Gag-Pol polyprotein; AltName: Full=Pr160Gag-Pol; Contains: RecName: Full=Matrix protein p17; Short=MA; Contains: RecName: Full=Capsid protein p24; Short=CA; Contains: RecName: Full=Spacer peptide p2; Contains: RecName: Full=Nucleocapsid protein p7; Short=NC; Contains: RecName: Full=Transframe peptide; Short=TF; Contains: RecName: Full=p6-pol; Short=p6*; Contains: RecName: Full=Protease; AltName: Full=Retropepsin; AltName: Full=PR; Contains: RecName: Full=Reverse transcriptase/ribonuclease H; AltName: Full=p66 RT; Contains: RecName: Full=p51 RT; Contains: RecName: Full=p15; Contains: RecName: Full=Integrase; Short=IN
MGARNSV-LRGKKADE-----LEKVR------LRPNGKKRYRLKHVVWAA----NELDRF
GL--AESLLESKEGCQKILKV--------------LEPLVPTGSENLKSLFN--------
-------TVCVI--WCLHAEEKVKDTEEAKK-------------------LAQRHLVAET
GTAEKMPNISRPTAP---------------------------------------------
----------PSGKGG--------------------------------------------
----------------------------------------------------NF------
PVQQA-GGNYIHVP-LSPRTLNAWVKLVEEKKFGAEVVPGFQALSEGCT-----------
---PYDIN-QMLNCVGDHQ-AAM-QIIREIINEEAADWDAQHPI--PGPL-PAGQL-RDP
RGSDIAGTTSTVDEQIQWM---Y--RQP--NPVPVGN-IYRRWIQIGLQKCVRMYNPTNI
LDVKQGPKESFQSYVDRFYKSLRAEQTDPAVKNWMTQTLLIQ----NANPDCK-LVLKGL
--GMNPTLEEML-TACQGVGGPSQ-----------------KARLM--------------
---------AEA---L---K-EALTPAPIP--FAAAQQR------------------RAI
RCWNCG-------KEG-HSAKQCR--------------------APRR----QG---CWK
CGKS-GHIMAN--------C------PER---QAGF------------------------
----L-------------------------------------------------------
--------------------------------------D---------------GPT---
------------------------------------------GKAAP-------------
Q------------LP---------------------------------------------
------------------------------------------------------------
------------------------------------------------------------
------------------------------------------------------------
---------------------------------------------RGPSSSGADTN----
----------STPNRSSS---------GPVGEIYAAREKAERAEGETIQGGDGGLTAPRA
GR-DAPQRGDRGLATPQFSLWKRPVVTAFIEDQPVEVLLDTGADDSIVAGIELGDNYTPK
IVGGIGGFINTKEYKNVEIKVLNKRV---------------RA-----------------
------------------------------------------------------------
------------------TI------------------M--TG-----------------
-----------------------------------DTPINIFGRNI--------------
------------------------------------------------------------
-------------------------------------------------
>gi|21898538|ref|NP_663784.1| gag-pol fusion polyprotein [Human immunodeficiency virus 2] >gi|158931163|sp|P18096|POL_HV2BE RecName: Full=Gag-Pol polyprotein; AltName: Full=Pr160Gag-Pol; Contains: RecName: Full=Matrix protein p17; Short=MA; Contains: RecName: Full=Capsid protein p24; Short=CA; Contains: RecName: Full=Spacer peptide p2; Contains: RecName: Full=Nucleocapsid protein p7; Short=NC; Contains: RecName: Full=Transframe peptide; Short=TF; Contains: RecName: Full=p6-pol; Short=p6*; Contains: RecName: Full=Protease; AltName: Full=Retropepsin; AltName: Full=PR; Contains: RecName: Full=Reverse transcriptase/ribonuclease H; AltName: Full=p66 RT; Contains: RecName: Full=p51 RT; Contains: RecName: Full=p15; Contains: RecName: Full=Integrase; Short=IN
MGARNSV-LRGKKADE-----LEKVR------LRPGGKKKYRLKHIVWAA----NELDKF
GL--AESLLESKEGCQKILRV--------------LDPLVPTGSENLKSLFN--------
-------TVCVI--WCLHAEEKVKDTEEAKK-------------------LAQRHLVAET
GTAEKMPNTSRPTAP---------------------------------------------
----------PSGKRG--------------------------------------------
----------------------------------------------------NY------
PVQQA-GGNYVHVP-LSPRTLNAWVKLVEEKKFGAEVVPGFQALSEGCT-----------
---PYDIN-QMLNCVGDHQ-AAM-QIIREIINEEAADWDSQHPI--PGPL-PAGQL-RDP
RGSDIAGTTSTVDEQIQWM---Y--RPQ--NPVPVGN-IYRRWIQIGLQKCVRKYNPTNI
LDIKQGPKEPFQSYVDRFYKSLRAEQTDPAVKNWMTQTLLIQ----NANPDCK-LVLKGL
--GMNPTLEEML-TACQGVGGPGQ-----------------KARLM--------------
---------AEA---L---K-EAMGPSPIP--FAAAQQR------------------KAI
RYWNCG-------KEG-HSARQCR--------------------APRR----QG---CWK
CGKP-GHIMAN--------C------PER---QAGF------------------------
----F-------------------------------------------------------
--------------------------------------R-------------V-GPT---
------------------------------------------GKEAS-------------
Q------------LP---------------------------------------------
------------------------------------------------------------
------------------------------------------------------------
------------------------------------------------------------
---------------------------------------------RDPSPSGADTN----
----------STSGRSSS---------GTVGEIYAAREKAEGAEGETIQRGDGGLAAPRA
ER-DTSQRGDRGLAAPQFSLWKRPVVTAYIEDQPVEVLLDTGADDSIVAGIELGDNYTPK
IVGGIGGFINTKEYKNVEIKVLNKRV---------------RA-----------------
------------------------------------------------------------
------------------TI------------------M--TG-----------------
-----------------------------------DTPINIFGRN---------------
------------------------------------------------------------
-------------------------------------------------
>gi|77416899|sp|Q74120|POL_HV2KR RecName: Full=Gag-Pol polyprotein; AltName: Full=Pr160Gag-Pol; Contains: RecName: Full=Matrix protein p17; Short=MA; Contains: RecName: Full=Capsid protein p24; Short=CA; Contains: RecName: Full=Spacer peptide p2; Contains: RecName: Full=Nucleocapsid protein p7; Short=NC; Contains: RecName: Full=Transframe peptide; Short=TF; Contains: RecName: Full=p6-pol; Short=p6*; Contains: RecName: Full=Protease; AltName: Full=Retropepsin; AltName: Full=PR; Contains: RecName: Full=Reverse transcriptase/ribonuclease H; AltName: Full=p66 RT; Contains: RecName: Full=p51 RT; Contains: RecName: Full=p15; Contains: RecName: Full=Integrase; Short=IN
MGARSSV-LRGKKVDE-----LEKIR------LRPGGKKKYRLKHIVWAA----NELGKF
GL--AESLLESKEGCQKIITV--------------LDPLVPTGSENLKSLFN--------
-------TVCVI--WCLHAEEKVKDTEGAKQ-------------------IVQRHLVAET
GTADKMPSTSRPAAP---------------------------------------------
----------PSGRGG--------------------------------------------
----------------------------------------------------NY------
PVQQI-AGNYSHVP-LSPRTLNAWVKLVEEKKFGAEVVPGFQALSEGCT-----------
---PYDIN-QMLNCVGDHQ-AAM-QIIREIINEEAADWDVQHPI--PGPL-PAGQL-REP
RGSDIAGTTSTVEEQIQWM---F--RAQ--NPIPVGN-IYRRWIQIGLQKCVRMYNPTNI
LDVKQGPKEPFQSYVDRFYKSLRAEQTDPAVKNWMTQTLLVQ----NANPDCK-LVLKGL
--GMNPTLEEML-TACQGIGGPGQ-----------------KARLM--------------
---------AEA---L---K-EALAPAPIP--FAAAQQR------------------RTI
KCWNCG-------KDG-HSARQCR--------------------APRR----QG---CWK
CGKS-GHVMAN--------C------PER---QAGF------------------------
----L-------------------------------------------------------
--------------------------------------R-------------D-WPM---
------------------------------------------GKEAS-------------
Q------------LP---------------------------------------------
------------------------------------------------------------
------------------------------------------------------------
------------------------------------------------------------
---------------------------------------------RDPSPAGADTN----
----------STPSRPSS---------RPAREVLAAREEAERAENETIQGGDRGLTAPRT
RR-DTTQRGDRGFAAPQFSLWKRPVVTAYVEGQPVEVLLDTGADDSIVAGIELGSNYSPK
IVGGIGGFINTKEYKNVEIKVLNKKV---------------KA-----------------
------------------------------------------------------------
------------------TI------------------M--TG-----------------
-----------------------------------DTPINIFGRN---------------
------------------------------------------------------------
-------------------------------------------------
>gi|62866234|gb|AAY17198.1| gag protein [Simian immunodeficiency virus]
----------GKKADE-----LEKVR------LRPGGKKKYMLKHLVWAA----NELDRF
GL--ADSLLESKEGCHKILSV--------------LAPLVPTGSENLKSLFN--------
-------TVCVI--WCIHAEEKVKHTEEAKQ-------------------IVQRHLVVET
GTADKMPATSRPTAP---------------------------------------------
----------PGGKGG--------------------------------------------
----------------------------------------------------NY------
PVQQV-GGNYTHLP-LSPRTLNAWVKLIEEKKFGAEVVPGFQALSEGCT-----------
---PYDIN-QMLNCVGEHQ-AAM-QIIKEIINEEAADWDLQHPN--VGPL-PAGQL-REP
SGSDIAGTTSTVDEQIQWM---Y--RQQ--NPVPVGN-IYRRWIQLGLQKCVRMYNPTNI
LDVKQGPKEPFQSYVDRFYKSLRAEQTDAAVKNWMTQTLLIQ----NANPDCK-LVLKGL
--GMNPTLEEML-TACQGIGGPGQ-----------------KARLM--------------
---------AEA---L---R-EAFQPGPLP--FAAAQQRG-------------GGVRRPI
KCWNCG-------KEG-HSARQCK--------------------APRR----QG---CWK
CGKS-GHVMAK--------C------PER---QAGF------------------------
----L-------------------------------------------------------
--------------------------------------G-------------F-GPW---
------------------------------------------GKKPR-------------
N------------FP---------------------------------------------
------------------------------------------------------------
------------------------------------------------------------
------------------------------------------------------------
---------------------------------------------MTQLQQG--------
----------LTPTAPPMDPAVAAPPMDPAVDML----------RNYLKLGQQ----QRE
RK----------------------------------------------------------
----------ERPYKEVTEDLLH------------------LN-----------------
------------------------------------------------------------
------------------SL------------------F---------------------
------------------------------------------------------------
------------------------------------------------------------
-------------------------------------------------
>gi|8927258|gb|AAF82028.1|AF208027_1 gag protein [Human immunodeficiency virus type 2]
MGARSSV-LSGKKADE-----LEKVR------LRPGGKKKYMLKHVVWAA----NELDRF
GL--AESLLESKEGCQKILSV--------------LAPLVPTGSENLKSLYN--------
-------TVCVI--WCLHAEQKVKHTEEAKQ-------------------VVQRHLVVET
GTTEKVPATSRPIAP---------------------------------------------
----------PSGRGG--------------------------------------------
----------------------------------------------------NY------
PVQQV-GGNYVHLP-LSPRTLNAWVKLVEEKKFGAEVVPGFQALSEGCL-----------
---PYDIN-QMLNCVGEHQ-AAM-QIIREIINEEAAXWDLQHPQ--QGPP-PAGQX-REP
TGSDIAGTTSTIEEQIQWT---H--RQQ--NPIPVGN-IYRRWIQLGLQKCVRMYNPTNI
LDVKQGPKEPFQSYVDRFYKSLRAEQTDPAVKNWMTQTLLIQ----NANPDCK-LVLKGL
--GMNPTLEEML-TACQGXGGPGQ-----------------KARLM--------------
---------AEA---L---K-EALNPTALP--FAAAQQKT-------------GGKRSTI
KCWNCG-------KEG-HTVRQCR--------------------APRR----QG---CWK
CGKP-GHIMAK--------C------PER---QAGF------------------------
----L-------------------------------------------------------
--------------------------------------G-------------F-GPW---
------------------------------------------GKKPR-------------
N------------FP---------------------------------------------
------------------------------------------------------------
------------------------------------------------------------
------------------------------------------------------------
---------------------------------------------MTQVPQG--------
----------LTPSAPPM---------DPAVDLL----------KNYMQLGRK----QKE
QR----------------------------------------------------------
----------NKPYKEVTEXLLH------------------LS-----------------
------------------------------------------------------------
------------------SL------------------F--GD-----------------
-----------------------------------DQ-----------------------
------------------------------------------------------------
-------------------------------------------------
>gi|334801|gb|AAA91939.1| gag protein
MGARSSV-LSGKKADE-----LEKVR------LRPGGKKKYMLKHVVWAA----NELDRF
GL--AESLLESKEGCQKIITV--------------LEPLVPTGSENLKSLFN--------
-------TVCVI--WCIHAEEKVKHTEEAKQ-------------------VVKRHLVVET
GTANKMPATSRPTAP---------------------------------------------
----------PSGRGG--------------------------------------------
----------------------------------------------------NY------
PVQQV-GGNYVHLP-LSPRTLNAWVKLVEEKKFGAEVVPGFQALSEGCT-----------
---PYDIN-QLLNCVGEHQ-AAM-QIIKEIINEEAADWDMQHPQP-PGPL-PAGQL-REP
SGSDIAGTTSSPEEQIQWM---Y--RQQ--NPIPVGN-IYRRWIQLGLQKCVRMYNPVNI
LDVKQGPKETFQSYVDRFYKSLRAEQADPSVKNWMTRTLLIQ----NANPDCK-LVLKGL
--GMNPTLEEML-TACQGVGGPGQ-----------------KARLM--------------
---------AEA---L---K-EVFQPDPLP--FAAAQQQ---------------G-RRTV
KCWNCG-------KAG-HTAKQCK--------------------GPRR----QG---CWK
CGQQ-GHQMAK--------C------PER---QVGF------------------------
----L-------------------------------------------------------
--------------------------------------G-------------F-GPW---
------------------------------------------GKKPH-------------
N------------FP---------------------------------------------
------------------------------------------------------------
------------------------------------------------------------
------------------------------------------------------------
---------------------------------------------MAQIPQG--------
----------LTPTAPPE---------DPAADLL----------RSYMQLGKK----QRE
SR----------------------------------------------------------
----------KTPYKEVTEDLLH------------------LN-----------------
------------------------------------------------------------
------------------SL------------------F--GE-----------------
-----------------------------------DQ-----------------------
------------------------------------------------------------
-------------------------------------------------
>gi|399525|sp|P31634|GAG_SIVMS RecName: Full=Gag polyprotein; AltName: Full=Pr55Gag; Contains: RecName: Full=Matrix protein p17; Short=MA; Contains: RecName: Full=Capsid protein p24; Short=CA; Contains: RecName: Full=Spacer peptide p2; Contains: RecName: Full=Nucleocapsid protein p7; Short=NC; Contains: RecName: Full=Spacer peptide p1; Contains: RecName: Full=p6-gag >gi|60528|emb|CAA43084.1| viral gag protein [Simian immunodeficiency virus]
MGARSSV-LSGKKADE-----LEKVR------LRPGGKKKYMLKHVVWAA----NELDRF
GL--AESLLESKEGCQKILTV--------------LEPLVPTGSENLKSLFN--------
-------TVCVI--WCIHAEEKVKHTEEAKQ-------------------VVKRHLVVET
GTADKMPATSRPTAP---------------------------------------------
----------PSGRGG--------------------------------------------
----------------------------------------------------NY------
PVQQV-GGNYVHLP-LSPRTLNAWVKLVEEKKFGAEVVSGFQALSEGCT-----------
---PYDIN-QMLNCVGEHQ-AAM-QIIREIINEEAADWDVQHPQ--PGPL-PAGQL-REP
SGSDIAGTTSTVEEQIQWM---H--RQQ--NPIPVGN-IYRRWIQLGLQKCVRMYNPVNI
LDIKQGPKEPFQSYVDRFYKSLRAEQADPAVKNWMTQTPLIQ----NANPDCK-LVLKGL
--GMNPTLEEML-TACQGVGGPGQ-----------------KARLM--------------
---------AEA---L---K-EAFQPGPLP--FAAAQQQ---------------G-RRTV
KCWNCG-------KEG-HTAKQCK--------------------APRR----QG---CWK
CGKP-GHQMAK--------C------PER---QVGF------------------------
----L-------------------------------------------------------
--------------------------------------G-------------F-GPW---
------------------------------------------GKKPR-------------
N------------FP---------------------------------------------
------------------------------------------------------------
------------------------------------------------------------
------------------------------------------------------------
---------------------------------------------MAQIPQG--------
----------LTPTAPPEMP--TAPPVDPAADLL----------RSYMQLGKK----QRE
SR----------------------------------------------------------
----------KTPYKEVTEDLVH------------------LN-----------------
------------------------------------------------------------
------------------SL------------------F--G------------------
------------------------------------------------------------
------------------------------------------------------------
-------------------------------------------------
>gi|47680176|gb|AAT37061.1| gag protein [Human immunodeficiency virus 2]
-----------------------------------------MLKHVVWAA----NELDRF
GL--AESLLEAKEGCQKILSV--------------LAPLVPTGSENLKSLYN--------
-------TVCVI--WCLHAEEKVKHTEEAKQ-------------------IVQRHLAVET
ETAEKMPATSRPTXP---------------------------------------------
----------PSGGRG--------------------------------------------
----------------------------------------------------NY------
PVQQI-GGNYAHLP-LSPRTLNAWVKLVEEKKFGAEVVPGFQALSEGCT-----------
---PYDIN-QMLNCVGEHQ-AAM-QIIREIINDEAADWDTQHPN--QGPP-PAGQL-REP
RGSDIAGTTSTVEEQIQWM---Y--RPQ--NPIPVGN-IYRRWIQLGLQKCVRMYNPTNI
LDIKQGPKEPFQSYVDRFYKSLRAEQTDPAVKNWMTQTLLIQ----NANPDCK-LVLKGL
--GMNPTLEEML-TACQGIGGPGQ-----------------KARLM--------------
---------AEA---L---K-EALQPMPIP--FAAVQQR--------------GGPRRPV
RCWNCG-------KEG-HTARQCK--------------------APRR----QG---CWK
CEKP-GHNMAS--------C------PET---KVGF------------------------
----L-------------------------------------------------------
--------------------------------------G-------------L-GPW---
------------------------------------------EKKPR-------------
N------------FP---------------------------------------------
------------------------------------------------------------
------------------------------------------------------------
------------------------------------------------------------
---------------------------------------------MAQVPQGLTPTAPPA
EPAVDL----LTPTAPPA---------DPAVDLL----------KSYMQQGKK----QKE
NR----------------------------------------------------------
----------ERPYKEVTEDLLH------------------LN-----------------
------------------------------------------------------------
------------------SL------------------F--GN-----------------
-----------------------------------DQ-----------------------
------------------------------------------------------------
-------------------------------------------------
>gi|158931138|sp|P05896|POL_SIVM1 RecName: Full=Gag-Pol polyprotein; AltName: Full=Pr160Gag-Pol; Contains: RecName: Full=Matrix protein p17; Short=MA; Contains: RecName: Full=Capsid protein p24; Short=CA; Contains: RecName: Full=Nucleocapsid protein p7; Short=NC; Contains: RecName: Full=p6-pol; Short=p6*; Contains: RecName: Full=Protease; AltName: Full=Retropepsin; AltName: Full=PR; Contains: RecName: Full=Reverse transcriptase/ribonuclease H; AltName: Full=p66 RT; Contains: RecName: Full=p51 RT; Contains: RecName: Full=p15; Contains: RecName: Full=Integrase; Short=IN
MGARNSV-LSGKKADE-----LEKIR------LRPGGKKKYMLKHVVWAA----NELDRF
GL--AESLLENKEGCQKILSV--------------LAPLVPTGSENLKSLYN--------
-------TVCVI--WCIHAEEKVKHTEEAKQ-------------------IVQRHLVMET
GTAETMPKTSRPTAP---------------------------------------------
----------FSGRGG--------------------------------------------
----------------------------------------------------NY------
PVQQI-GGNYTHLP-LSPRTLNAWVKLIEEKKFGAEVVSGFQALSEGCL-----------
---PYDIN-QMLNCVGDHQ-AAM-QIIRDIINEEAADWDLQHPQ--QAP--QQGQL-REP
SGSDIAGTTSTVEEQIQWM---Y--RQQ--NPIPVGN-IYRRWIQLGLQKCVRMYNPTNI
LDVKQGPKEPFQSYVDRFYKSLRAEQTDPAVKNWMTQTLLIQ----NANPDCK-LVLKGL
--GTNPTLEEML-TACQGVGGPGQ-----------------KARLM--------------
---------AEA---L---K-EALAPAPIP--FAAAQQK---------------GPRKPI
KCWNCG-------KEG-HSARQCR--------------------APRR----QG---CWK
CGKM-DHVMAK--------C------PNR---QAGF------------------------
----F-------------------------------------------------------
--------------------------------------R-------------P-WPL---
------------------------------------------GKEAP-------------
Q------------FP---------------------------------------------
------------------------------------------------------------
------------------------------------------------------------
------------------------------------------------------------
---------------------------------------------HGSSASG--------
----------ADANCSPR---------RTSCGSA----------KELHALGQA----AER
KQREALQGGDRGFAAPQFSLWRRPVVTAHIEGQPVEVLLDTGADDSIVTGIELGPHYTPK
IVGGIGGFINTKEYKNVEIEVLGKRI---------------KG-----------------
------------------------------------------------------------
------------------TI------------------M--TG-----------------
-----------------------------------DTPINIFGRNLLTALGMSLNLPIAK
------------------------------------------------------------
-------------------------------------------------
>gi|164521195|gb|ABY60459.1| Gag-Pol-Nef protein [Expression vector MVA--89.6P-SIVGPN]
MRVRNSV-LSGKKADE-----LEKIR------LRPNGKKKYMLKHVVWAA----NELDRF
GL--AESLLENKEGCQKILSV--------------LAPLVPTGSENLKSLYN--------
-------TVCVI--WCIHAEEKVKHTEEAKQ-------------------IVQRHLVVET
GTTETMPKTSRPTAP---------------------------------------------
----------SSGRGG--------------------------------------------
----------------------------------------------------NY------
PVQQI-GGNYVHLP-LSPRTLNAWVKLIEEKKFGAEVVPGFQALSEGCT-----------
---PYDIN-QMLNCVGDHQ-AAM-QIIRDIINEEAADWDLQHPQ--PAP--QQGQL-REP
SGSDIAGTTSSVDEQIQWM---Y--RQQ--NPIPVGN-IYRRWIQLGLQKCVRMYNPTNI
LDVKQGPKEPFQSYVDRFYKSLRAEQTDAAVKNWMTQTLLIQ----NANPDCK-LVLKGL
--GVNPTLEEML-TACQGVGGPGQ-----------------KARLM--------------
---------AEA---L---K-EALAPVPIP--FAAAQQR---------------GPRKPI
KCWNCG-------KEG-HSARQCR--------------------APRR----QG---CWK
CGKM-DHVMAK--------C------PDR---QAG-------------------------
----F-------------------------------------------------------
--------------------------------------R-------------P-WSM---
------------------------------------------GKEAP-------------
Q------------FP---------------------------------------------
------------------------------------------------------------
------------------------------------------------------------
------------------------------------------------------------
---------------------------------------------HGSSASG--------
----------ADANCSPR---------GPSCGSA----------KELHAVGQAAERKAER
KQREALQGGDRGFAAPQFSLWRRPVVTAHIEGQPVEVLLNTGADDSIVTGIELGPHYTPK
IVGGIGGFINTKEYKNVEIEVLGKRI---------------KG-----------------
------------------------------------------------------------
------------------TI------------------M--TG-----------------
-----------------------------------DTPINIFGRNLLTALGMSLNFP---
------------------------------------------------------------
-------------------------------------------------
>gi|158931139|sp|P05897|POL_SIVMK RecName: Full=Gag-Pol polyprotein; AltName: Full=Pr160Gag-Pol; Contains: RecName: Full=Matrix protein p17; Short=MA; Contains: RecName: Full=Capsid protein p24; Short=CA; Contains: RecName: Full=Nucleocapsid protein p7; Short=NC; Contains: RecName: Full=p6-pol; Short=p6*; Contains: RecName: Full=Protease; AltName: Full=Retropepsin; AltName: Full=PR; Contains: RecName: Full=Reverse transcriptase/ribonuclease H; AltName: Full=p66 RT; Contains: RecName: Full=p51 RT; Contains: RecName: Full=p15; Contains: RecName: Full=Integrase; Short=IN
MGARNSV-LSGKKADE-----LEKIR------LRPGGKKKYMLKHVVWAA----NELDRF
GL--AESLLENKEGCQKILSV--------------LAPLVPTGSENLKSLYN--------
-------TVCVI--WCIHAEEKVKHTEEAKQ-------------------IVQRHLVVET
GTAETMPKTSRPTAP---------------------------------------------
----------SSGRGG--------------------------------------------
----------------------------------------------------NY------
PVQQI-GGNYVHLP-LSPRTLNAWVKLIEEKKFGAEVVPGFQALSEGCT-----------
---PYDIN-QMLNCVGDHQ-AAM-QIIRDIINEEAADWDLQHPQ--PAP--QQGQL-REP
SGSDIAGTTSSVDEQIQWM---Y--RQQ--NPIPVGN-IYRRWIQLGLQKCVRMYNPTNI
LDVKQGPKEPFQSYVDRFYKSLRAEQTDAAVKNWMTQTLLIQ----NANPDCK-LVLKGL
--GVNPTLEEML-TACQGVGGPGQ-----------------KARLM--------------
---------AEA---L---K-EALAPVPIP--FAAAQKR---------------GPRKPI
KCWNCG-------KEG-HSARQCR--------------------APRR----QG---CWK
CGKM-DHVMAK--------C------PDR---QAGF------------------------
----F-------------------------------------------------------
--------------------------------------R-------------P-WSM---
------------------------------------------GKEAP-------------
Q------------FP---------------------------------------------
------------------------------------------------------------
------------------------------------------------------------
------------------------------------------------------------
---------------------------------------------HGSSASG--------
----------ADANCSPR---------GPSCGSA----------KELHAVGQA----AER
KQREALQGGDRGFAAPQFSLWRRPVVTAHIEGQPVEVLLDTGADDSIVTGIELGPHYTPK
IVGGIGGFINTKEYKNVEIEVLGKRI---------------KR-----------------
------------------------------------------------------------
------------------TI------------------M--TG-----------------
-----------------------------------DTPINIFGRNLLTALGMSLNLPIAK
------------------------------------------------------------
-------------------------------------------------
>gi|62866232|gb|AAY17197.1| gag protein [Simian immunodeficiency virus]
----------------------------------ARRKEKYMLKHVVWAA----NELDRF
GL--SEGLLESKEGCQKILSV--------------LAPLVPTASENLKSLYN--------
-------TVCVI--WCLHAEEKVKHTEEAKS-------------------VVQRHLVVET
GTADKMPATSRPTAP---------------------------------------------
----------PSGKGG--------------------------------------------
----------------------------------------------------NY------
PVQQA-GGNYVHLP-LSPRTLNAWVKLVEEKKFGAEVVPGFQALSEGCT-----------
---PYDIN-QLLNCVGEHQ-AAM-QIIREIINEEAADWDMQHPQ--PGPL-PAGQL-REP
RGSDIAGTTSTVEEQIQWM---Y--RQV--NPVPVGN-IYRRWIQLGLQKCVRMYNPTNI
LDVKQGPKESFQSYVDRFYKSLRAEQTDPAVKNWMTQTLLIQ----NANPDCK-LVLKGL
--GMNPTLEEML-TACQGVGGPGQ-----------------KARLM--------------
---------AEA---L---K-EALTPMPLP--FAAVQQK--------------AGKKSIV
RCWNCG-------KEG-HSARQCR--------------------APRR----QG---CWK
CGKP-GHIMAR--------C------PER---QAGF------------------------
----L-------------------------------------------------------
--------------------------------------G-------------L-GPW---
------------------------------------------GKKPR-------------
N------------FP---------------------------------------------
------------------------------------------------------------
------------------------------------------------------------
------------------------------------------------------------
---------------------------------------------MTQVPQG--------
----------LTPSAPPM---------DPAVDLL----------KNYMNLGRK----QQE
QR----------------------------------------------------------
----------RRPYKEVTED----------------------------------------
------------------------------------------------------------
------------------------------------------------------------
------------------------------------------------------------
------------------------------------------------------------
-------------------------------------------------
>gi|62866226|gb|AAY17194.1| gag protein [Simian immunodeficiency virus]
----------------------------------ARRKEKYMLKHVVWAA----NELDRF
GL--SEGLLESKEGCQKILSV--------------LAPLVPTASENLKSLYN--------
-------TVCVI--WCLHAEEKVKHTEEAKS-------------------VVQRHLVVET
GTADKMPATSRPTAP---------------------------------------------
----------PSGKGG--------------------------------------------
----------------------------------------------------NY------
PVQQA-GGNYVHLP-LSPRTLNAWVKLVEEKKFGAEVVPGFQALSEGCT-----------
---PYDIN-QLLNCVGEHQ-AAM-QIIREIINEEAADWDMQHPQ--PGPL-PAGQL-REP
RGSDIAGTTSTVEEQIQWM---Y--RQV--NPVPVGN-IYRRWIQLGLQKCVRMYNPTNI
LDVKQGPKESFQSYVDRFYKSLRAEQTDPAVKNWMTQTLLIQ----NANPDCK-LVLKGL
--GMNPTLEEML-TACQGVGGPGQ-----------------KARLM--------------
---------AEA---L---K-EALTPMPLP--FAAVQQK--------------AGKKSIV
KCWNCG-------KEG-HSARQCR--------------------APRR----QG---CWK
CGKP-GHIMAR--------C------PER---QAGF------------------------
----L-------------------------------------------------------
--------------------------------------G-------------L-GPW---
------------------------------------------GKKPR-------------
N------------FP---------------------------------------------
------------------------------------------------------------
------------------------------------------------------------
------------------------------------------------------------
---------------------------------------------MTQVPQG--------
----------LTPSAPPM---------DPAVDLL----------KNYMNLGRK----QQE
QR----------------------------------------------------------
----------RRPYKEVTED----------------------------------------
------------------------------------------------------------
------------------------------------------------------------
------------------------------------------------------------
------------------------------------------------------------
-------------------------------------------------
>gi|2737928|gb|AAB97129.1| gag polyprotein [Simian immunodeficiency virus]
MGARNSV-LSGKKADE-----LEKIR------LRPGGKKKYMLKHVVWAA----NELDRF
GL--ADSLLENKEGCQKILSA--------------LAPLVPTGSENLKSLYN--------
-------TVCVI--WCIHAEEKVKHTEEAKQ-------------------IVQRHLVVET
GTAETMPKTSRPTAP---------------------------------------------
----------SSGKRG--------------------------------------------
----------------------------------------------------NY------
PVQQI-GGNYTHLP-LSPRTLNAWVKLIEEKKFGAEVVPGFQALSEGCI-----------
---PYDIN-QMLNCVGEHQ-AAM-QIIREIINEEAADWDLQHPQ--QAP--QQGQL-REP
SGSDIAGTTSTVDEQIQWM---Y--RQQ--NPIPVGN-IYRRWIQLGLQKCVKMYNPTNI
LDIRQGPKEPFQSYVDRFYKSLRAEQTDPAVKNWMTQTLLIQ----NANPDCK-LVLKGL
--GMNPTLEEML-TACQGVGGPGQ-----------------KAKLM--------------
---------AEA---L---K-EALAPGPLP--FAAAQQK---------------GPRKPI
KCWNCG-------KEG-HSARQCR--------------------APRR----QG---CWK
CGQM-GHVMAK--------C------PDR---QAGF------------------------
----L-------------------------------------------------------
--------------------------------------G-------------F-GPW---
------------------------------------------GKKPR-------------
N------------FP---------------------------------------------
------------------------------------------------------------
------------------------------------------------------------
------------------------------------------------------------
---------------------------------------------MAQMHQG--------
----------LTPTAPPE---------DPAVDLL----------KNYMQLGKQ----QRE
SK----------------------------------------------------------
----------RKPYKEVAEDLLH------------------LN-----------------
------------------------------------------------------------
------------------SL------------------F--GE-----------------
-----------------------------------DQ-----------------------
------------------------------------------------------------
-------------------------------------------------
>gi|2439992|gb|AAC58444.1| Gag polyprotein [Simian immunodeficiency virus]
MGARNSV-LSGKKADE-----LEKIR------LRPGGKKKYMLKHVVWAA----NELDRF
GL--AESLLENKEGCQKIISV--------------LAPLVPTGSENLKSLYN--------
-------TVCVI--WCIHAEEKVKHTEEAKQ-------------------IVQRHLVVET
GTAATMPKTSRPTAP---------------------------------------------
----------SSGRGG--------------------------------------------
----------------------------------------------------NY------
PVQQI-GGNYTHLP-LSPRTLNAWVKLIEEKKFGAEVVPGFQALSEGCT-----------
---PYDIN-QMLNCVGEHQ-AAM-QIIREIINEEAADWDLQHPQ--QAP--QQGQL-REP
SGSDIAGTTSTVDEQIQWM---Y--RQQ--NPIPIGN-IYRRWIQLGLQKCVRMYNPTNI
LDVKQGPKEPFQSYVDRFYKSLRAEQTDPAVKNWMTQTLLIQ----NANPDCK-LVLKGL
--GMNPTLEEML-TACQGVGGPGQ-----------------KARLM--------------
---------AEA---L---K-EALAPGPLP--FAAAQQK---------------GPRKPV
KCWNCG-------KEG-HSARQCR--------------------APRR----QG---CWK
CGQM-GHVMAK--------C------PDR---QAGF------------------------
----L-------------------------------------------------------
--------------------------------------G-------------F-GPW---
------------------------------------------GKKPR-------------
N------------FP---------------------------------------------
------------------------------------------------------------
------------------------------------------------------------
------------------------------------------------------------
---------------------------------------------MAQMHQG--------
----------LTPTAPPE---------DPAVDLL----------KNYMQLGKQ----QRE
SK----------------------------------------------------------
----------RKPYKEVTEDLLH------------------LN-----------------
------------------------------------------------------------
------------------SL------------------F--GG-----------------
-----------------------------------DQ-----------------------
------------------------------------------------------------
-------------------------------------------------
>gi|334696|gb|AAA91930.1| gag polyprotein >gi|55982836|gb|AAV69857.1| Gag polyprotein [SIV vector pCLN8]
MGARNSV-LSGKKADE-----LEKIR------LRPGGKKKYMLKHVVWAA----NELDRF
GL--AESLLENKEGCQKILSV--------------LAPLVPTGSENLKSLYN--------
-------TVCVI--WCIHAEEKVKHTEEAKQ-------------------IVQRHLVVET
GTAETMPKTSRPTAP---------------------------------------------
----------SSGRGG--------------------------------------------
----------------------------------------------------NY------
PVQQV-GGNYTHLP-LSPRTLNAWVKLIEEKKFGAEVVPGFQALSEGCT-----------
---PYDIN-QMLNCVGEHQ-AAM-QIIREIINEEAADWDLQHPQ--QAP--QQGQL-REP
SGSDIAGTTSTVDEQIQWM---Y--RQQ--NPIPVGN-IYRRWIQLGLQKCVRMYNPTSI
LDVKQGPKEPFQSYVDRFYKSLRAEQTDPAVKNWMTQTLLIQ----NANPDCK-LVLKGL
--GMNPTLEEML-TACQGVGGPGQ-----------------KARLM--------------
---------AEA---L---K-EALAPGPLP--FAAAQQK---------------GPRKPI
KCWNCG-------KEG-HSARQCR--------------------TPRR----QG---CWK
CGQM-GHVMAK--------C------PDR---QAGF------------------------
----L-------------------------------------------------------
--------------------------------------G-------------F-GPW---
------------------------------------------GKKPR-------------
N------------FP---------------------------------------------
------------------------------------------------------------
------------------------------------------------------------
------------------------------------------------------------
---------------------------------------------MAQMHQG--------
----------LTPTAPPE---------DPAVDLL----------KNYMQLGKQ----QRE
SK----------------------------------------------------------
----------RKPYKEVTEDLLH------------------LN-----------------
------------------------------------------------------------
------------------SL------------------F--GE-----------------
-----------------------------------DQ-----------------------
------------------------------------------------------------
-------------------------------------------------
>gi|120887|sp|P05894|GAG_SIVM1 RecName: Full=Gag polyprotein; AltName: Full=Pr55Gag; Contains: RecName: Full=Matrix protein p17; Short=MA; Contains: RecName: Full=Capsid protein p24; Short=CA; Contains: RecName: Full=Spacer peptide p2; Contains: RecName: Full=Nucleocapsid protein p7; Short=NC; Contains: RecName: Full=Spacer peptide p1; Contains: RecName: Full=p6-gag >gi|74580|pir||FOLJG3 gag polyprotein - simian immunodeficiency virus (macaque isolate) >gi|61731|emb|CAA68379.1| unnamed protein product [Simian immunodeficiency virus] >gi|225682|prf||1310330A gene gag
MGARNSV-LSGKKADE-----LEKIR------LRPGGKKKYMLKHVVWAA----NELDRF
GL--AESLLENKEGCQKILSV--------------LAPLVPTGSENLKSLYN--------
-------TVCVI--WCIHAEEKVKHTEEAKQ-------------------IVQRHLVMET
GTAETMPKTSRPTAP---------------------------------------------
----------FSGRGG--------------------------------------------
----------------------------------------------------NY------
PVQQI-GGNYTHLP-LSPRTLNAWVKLIEEKKFGAEVVSGFQALSEGCL-----------
---PYDIN-QMLNCVGDHQ-AAM-QIIRDIINEEAADWDLQHPQ--QAP--QQGQL-REP
SGSDIAGTTSTVEEQIQWM---Y--RQQ--NPIPVGN-IYRRWIQLGLQKCVRMYNPTNI
LDVKQGPKEPFQSYVDRFYKSLRAEQTDPAVKNWMTQTLLIQ----NANPDCK-LVLKGL
--GTNPTLEEML-TACQGVGGPGQ-----------------KARLM--------------
---------AEA---L---K-EALAPAPIP--FAAAQQK---------------GPRKPI
KCWNCG-------KEG-HSARQCR--------------------APRR----QG---CWK
CGKM-DHVMAK--------C------PNR---QAGF------------------------
----L-------------------------------------------------------
--------------------------------------G-------------L-GPW---
------------------------------------------GKKPR-------------
N------------FP---------------------------------------------
------------------------------------------------------------
------------------------------------------------------------
------------------------------------------------------------
---------------------------------------------MAQVHQG--------
----------LTPTAPPE---------EPAVDLL----------KNYMHLGKQ----QRE
SR----------------------------------------------------------
----------GKPYKEVTEDLLH------------------LN-----------------
------------------------------------------------------------
------------------SL------------------F--GG-----------------
-----------------------------------DQ-----------------------
------------------------------------------------------------
-------------------------------------------------
>gi|53829060|gb|AAU94538.1| gag protein [Simian immunodeficiency virus]
MGARNSV-LSGKKADE-----LEKIR------LRPNGKKKYMLKHVVWAA----NELDRF
GL--AESLLENKEGCQKVLSV--------------LAPLMPTGSENLKSLYN--------
-------TVCVI--WCIHAEEKVKHTEEAKQ-------------------IVQRHLVVET
GTTETMPKTSRPTAP---------------------------------------------
----------SSGRGG--------------------------------------------
----------------------------------------------------NY------
PVQQI-GGNYVHLP-LSPRTLNAWVKLVEEKKFGAEVVPGFQALSEGCC-----------
---PYDIN-QMLNCVGDHQ-AAM-QIIRDVINEEAADWDLQHPQ--PAP--QQGQL-REP
SGSDIAGTTSTVDEQIQWM---Y--RQQ--NPIPVGN-IYRRWIQLGLQKCVRMYNPTNI
LDVKQGPKEPFQSYVDRFYKSLRAEQTDPAVKNWMTQTLLIQ----NANPDCK-LVLKGL
--GVNPTLEEML-TACQGVGGPGQ-----------------KARLM--------------
---------AEA---L---K-EALAPVPIP--FAAAQQR---------------GPRKPI
KCWNCG-------KEG-HSARQCR--------------------APRR----QG---CWK
CGKM-DHVMAK--------C------PDR---QAGF------------------------
----L-------------------------------------------------------
--------------------------------------G-------------X-GPW---
------------------------------------------GKKPR-------------
N------------FP---------------------------------------------
------------------------------------------------------------
------------------------------------------------------------
------------------------------------------------------------
---------------------------------------------MAQVHQG--------
----------LMPTAPPE---------DPAVDLL----------KNYMQLGKQQREKQRE
SR----------------------------------------------------------
----------EKPYKEVTEDLLH------------------LN-----------------
------------------------------------------------------------
------------------SL------------------F--GG-----------------
-----------------------------------DQ-----------------------
------------------------------------------------------------
-------------------------------------------------
>gi|120888|sp|P05893|GAG_SIVMK RecName: Full=Gag polyprotein; AltName: Full=Pr55Gag; Contains: RecName: Full=Matrix protein p17; Short=MA; Contains: RecName: Full=Capsid protein p24; Short=CA; Contains: RecName: Full=Spacer peptide p2; Contains: RecName: Full=Nucleocapsid protein p7; Short=NC; Contains: RecName: Full=Spacer peptide p1; Contains: RecName: Full=p6-gag >gi|74581|pir||FOLJG5 gag polyprotein - simian immunodeficiency virus (African green monkey isolate) >gi|54606351|emb|CAA68400.1| unnamed protein product [Simian immunodeficiency virus]
MGARNAV-LSGKKADE-----LEKIR------LRPGGKKKYMLKHVVWAA----NELDRF
GL--AESLLENKEGCQKILSV--------------LAPLVPTGSENLKSLYN--------
-------TVCVI--WCIHAEEKVKHTEEAKQ-------------------IVQRHLVVET
GTAETMPKTSRPTAP---------------------------------------------
----------SSGRGG--------------------------------------------
----------------------------------------------------NY------
PVQQI-GGNYVHLP-LSPRTLNAWVKLIEEKKFGAEVVPGFQALSEGCT-----------
---PYDIN-QMLNCVGDHQ-AAM-QIIRDIINEEAADWDLQHPQ--PAP--QQGQL-REP
SGSDIAGTTSSVDEQIQWM---Y--RQQ--NPIPVGN-IYRRWIQLRLQKCVRMYNPINI
LDVKQRPKEPFQSYVDRFYKSLRAEQTDAAVKNWMTQTLLIQ----NANPDCK-LVLKGL
--GVNPTLEEML-TACQGVGGPGQ-----------------KARLM--------------
---------AEA---L---K-EALRPVPTP--FAAAQQR---------------GPRKPI
KCWNCG-------KEG-HSARQCR--------------------APRR----QR---CWK
CGKM-DHVMAK--------C------PDR---QAGF------------------------
----L-------------------------------------------------------
--------------------------------------G-------------L-GPW---
------------------------------------------GKKPR-------------
N------------FP---------------------------------------------
------------------------------------------------------------
------------------------------------------------------------
------------------------------------------------------------
---------------------------------------------MAQVHQG--------
----------LTPTAPPE---------DPAVDLL----------KNYMQLGKQ----QRE
SR----------------------------------------------------------
----------EKPYKEVTEDLLH------------------LN-----------------
------------------------------------------------------------
------------------SL------------------F--GG-----------------
-----------------------------------DQ-----------------------
------------------------------------------------------------
-------------------------------------------------
>gi|225677|prf||1310329A gene gag
MGARNAV-LSGKKADE-----LEKIR------LRPGGKKKYMLKHVVWAA----NELDRF
GL--AESLLENKEGCQKILSV--------------LAPLVPTGSENLKSLYN--------
-------TVCVI--WCIHAEEKVKHTEEAKQ-------------------IVQRHLVVET
GTAETMPKTSRPTAP---------------------------------------------
----------SSGRGG--------------------------------------------
----------------------------------------------------NY------
PVQQI-GGNYVHLP-LSPRTLNAWVKLIEEKKFGAEVVPGFQALSEGCT-----------
---PYDIN-QMLNCVGDHQ-AAM-QIIRDIINEEAADWDLQHPQ--PAP--QQGQL-REP
SGSDIAGTTSSVDEQIQWM---Y--RQQ--NPIPVGN-IYRRWIQLRLQKCVRMYNPINI
LDVKQRPKEPFQSYVDRFYKSLRAEQTDAAVKNWMTQTLLIQ----NANPDCK-LVLKGL
--GVNPTLEEML-TACQGVGGPGQ-----------------KARLM--------------
---------AEA---L---K-EALRPVPTP--FAAAQQR---------------GPRKPI
KCWNCG-------KEG-HSARCCR--------------------APRR----QR---CWK
CGKM-DHVMAK--------C------PDR---QAGF------------------------
----L-------------------------------------------------------
--------------------------------------G-------------L-GPW---
------------------------------------------GKKPR-------------
N------------FP---------------------------------------------
------------------------------------------------------------
------------------------------------------------------------
------------------------------------------------------------
---------------------------------------------MAQVHQG--------
----------LTPTAPPE---------DPAVDLL----------KNYMQLGKQ----QRE
SR----------------------------------------------------------
----------EKPYKEVTEDLLH------------------LN-----------------
------------------------------------------------------------
------------------SL------------------F--GG-----------------
-----------------------------------DQ-----------------------
------------------------------------------------------------
-------------------------------------------------
>gi|53829050|gb|AAU94529.1| gag protein [Simian immunodeficiency virus]
MGARNSV-LSGKKADE-----LEKIR------LRPNGKKKYMLKHVVWAA----NELDRF
GL--AESLLENKEGCQKILSV--------------LAPLXPTGSENLKSLYN--------
-------TVCVI--WCIHAEEKVKHTEEAKQ-------------------IVQRHLVVET
GTTETMPKTSRPTAP---------------------------------------------
----------SSGRGG--------------------------------------------
----------------------------------------------------NY------
PVQQV-GGNYVHLP-LSPRTLNAWVKLIEEKKFGAEVVPGFQALSEGCI-----------
---PYDIN-QMLNCVGDHQ-AAM-QIIRDXINEEAADWDLQHPQ--PAP--QQGQL-REP
SGSDIAGTTSSAEEQIQWT---Y--RQQ--NPIPVGN-IYRRWIQLGLQKCVRMYNPTNI
LDVKQGPKEPFQSYVDRFYKSLRAEQTDAAVKNWMTQTLLIQ----NANPDCK-LVLKGL
--GVNPTLEEML-TACQGVGGPGQ-----------------KARLM--------------
---------AEA---L---K-EALAPVPIP--FAAAQQR---------------GPRKPI
KCWNCG-------KEG-HSARQCR--------------------APRR----QG---CWK
CGKM-DHVMAK--------C------PDR---QAGF------------------------
----L-------------------------------------------------------
--------------------------------------G-------------L-GPW---
------------------------------------------GKKPR-------------
N------------FP---------------------------------------------
------------------------------------------------------------
------------------------------------------------------------
------------------------------------------------------------
---------------------------------------------MAQVHQG--------
----------LMPTAPPE---------DPAVDLL----------KNYMQLGKQQREKQRE
SR----------------------------------------------------------
----------EKPYKEVTEDLLH------------------LN-----------------
------------------------------------------------------------
------------------SL------------------F--GG-----------------
-----------------------------------DQ-----------------------
------------------------------------------------------------
-------------------------------------------------
>gi|334598|gb|AAA99263.1| p55
MGARNSV-LSGKKADE-----LEKIR------LRPGGKKKYMLKHVVWAA----NELDRF
GL--AESLLENKEGCQKILSV--------------LTPLVPTGSENLKSLYN--------
-------TVCVI--WCIHAEEKVKHTEEAKQ-------------------IVQRHLVMET
GTAETMPKTSRPTAP---------------------------------------------
----------SSGRGG--------------------------------------------
----------------------------------------------------NY------
PVQQI-GGNYVHLP-LGPRTLNAWVKLIEEKKFGAEVVPGFQALSEGCT-----------
---PYDIN-QMLNCVGDHQ-AAM-QIIRDIINEEAADWDLQHPQ--PAP--QQGQL-REP
SGSDIAGTTSSVDEQIQWM---Y--RQQ--NPIPVGN-IYRRWIQLGLQKCVRMYNPTNI
LDVKQGPKEPFQSYVDRFYKSLRAEQTDAAVKNWMTQTLLIQ----NANPDCK-LVLKGL
--GVNPTLEEML-TACQGVGGPGQ-----------------KARLM--------------
---------AEA---L---K-EALAPVPIP--FAAAQQK---------------GPRKPI
KCWNCG-------KEG-HSARQCR--------------------APRR----QG---CWK
CGKM-DHVMAK--------C------PDR---QAGF------------------------
----L-------------------------------------------------------
--------------------------------------G-------------L-GPW---
------------------------------------------GKKPR-------------
N------------FP---------------------------------------------
------------------------------------------------------------
------------------------------------------------------------
------------------------------------------------------------
---------------------------------------------MAQVHQG--------
----------LTPTAPPE---------DPAVDLL----------KNYMQLGKQQREKQRE
SR----------------------------------------------------------
----------EKPYKEVTEDLLH------------------LN-----------------
------------------------------------------------------------
------------------SL------------------F--GG-----------------
-----------------------------------DQ-----------------------
------------------------------------------------------------
-------------------------------------------------
>gi|334591|gb|AAA99261.1| p55
MGARNSV-LSGKKADE-----LEKIR------LRPGGKKKYMLKHVVWAA----NELDRF
GL--AESLLENKEGCQKILSV--------------LAPLVPTGSENLKSLYN--------
-------TVCVI--WCIHAEEKVKHTEEAKQ-------------------IVQRHLVVET
GTAETMPKTSRPTAP---------------------------------------------
----------SSGRGG--------------------------------------------
----------------------------------------------------NY------
PVQQI-GGNYVHLP-LSPRTLNAWVKLIEEKKFGAEVVPGFQALSEGCT-----------
---PYDIN-QMLNCVGDHQ-AAM-QIIRDIINEEAADWDLQHPQ--PAP--QQGQL-REP
SGSDIAGTTSSVDEQIQWM---Y--RQQ--NPIPVGN-IYRRWIQLGLQKCVRMYNPTNI
LDVKQGPKEPFQSYVDRFYKSLRAEQTDAAVKNWMTQTLLIQ----NANPDCK-LVLKGL
--GVNPTLEEMP-TACQGVGGPGQ-----------------KARLM--------------
---------AEA---L---K-EALAPVPIP--FAAAQQK---------------GPRKPI
KCWNCG-------KEE-HSARQCR--------------------APRR----QG---CRK
CGKM-DHVMAK--------C------PDR---QAGF------------------------
----L-------------------------------------------------------
--------------------------------------G-------------L-GPW---
------------------------------------------GKKPR-------------
N------------FP---------------------------------------------
------------------------------------------------------------
------------------------------------------------------------
------------------------------------------------------------
---------------------------------------------MAQVHQG--------
----------LTPTAPPE---------DPAVDLL----------KNYMQLGKQQREKQRE
SR----------------------------------------------------------
----------EKPYKEVTEDLLH------------------LN-----------------
------------------------------------------------------------
------------------SL------------------F--GG-----------------
-----------------------------------DQ-----------------------
------------------------------------------------------------
-------------------------------------------------
>gi|334173|gb|AAB54042.1| gag polyprotein [Simian immunodeficiency virus]
MGARNSV-LSGKKADE-----LEKIR------LRPNGKKKYMLKHVVWAA----NELDRF
GL--AESLLENKEGCQKILSV--------------LAPLVPTGSENLKSLYN--------
-------TVCVI--WCIHAEEKVKHTEEAKQ-------------------IVQRHLVVET
GTAEIMPKTSRPTAP---------------------------------------------
----------SSGRGG--------------------------------------------
----------------------------------------------------NY------
PVQQI-GGNYVHLP-LSPRTLNAWVKLIEEKKFGAEVVPGFQALSEGCT-----------
---PYDIN-QMLNCVGDHQ-AAM-QIIRDIINEEAADWDLQHPQ--PAP--QQGQL-REP
SGSDIAGTTSSVDEQIQWM---Y--RQQ--NPIPVGN-IYRRWIQLGLQKCVRMYNPTNI
LDVKQGPKEPFQSYVDRFYKSLRAEQTDAAVKNWMTQTLLIQ----NANPDCK-LVLKGL
--GVNPTLEEML-TACQGVGGPGQ-----------------KARLM--------------
---------AEA---L---K-EALAPVPIP--FAAAQQR---------------GPRKPI
KCWNCG-------KEG-HSARQCR--------------------APRR----QG---CWK
CGKM-DHVMAK--------C------PDR---QAGF------------------------
----L-------------------------------------------------------
--------------------------------------G-------------L-GPW---
------------------------------------------GKKPR-------------
N------------FP---------------------------------------------
------------------------------------------------------------
------------------------------------------------------------
------------------------------------------------------------
---------------------------------------------MAQVHQG--------
----------LTPTAPPE---------DPAVDLL----------KNYMQLGKQQREKQRE
SR----------------------------------------------------------
----------EKPYKEMTEDLLH------------------LN-----------------
------------------------------------------------------------
------------------SL------------------F--GG-----------------
-----------------------------------DQ-----------------------
------------------------------------------------------------
-------------------------------------------------
>gi|334589|gb|AAA99260.1| p55
MGARNSV-LSGKKADE-----LEKIR------LRPGGKKKYMLKHVVWAA----NELDRF
GL--AESLLENKEGCQKILSV--------------LAPLVPTGSENLKSLYN--------
-------TVCVI--WCIHAEEKVKHTEEAKQ-------------------IVQRHLVVET
GTAETMPETSRPTAP---------------------------------------------
----------SSGRGG--------------------------------------------
----------------------------------------------------SY------
PVQQI-GGNYVHLP-LSPRTLNAWVKLIEEKKFGAEVVPGFQALSEGCT-----------
---PYDIN-QMLNCVGDHQ-AAM-QIIRDIINEEAADWDLQHPQ--PAP--QQGQL-REP
SGSDIAGTTSSVDEQIQWM---Y--RQQ--NPIPVGN-IYRRWIQLGLQKCVRMYNPTNI
LDVKQGPKEPFQSYVDRFYKSLRAEQTDAAVKNWMTQTLLIQ----NANPDCK-LVLKGL
--GVNPTLEEML-TACQGVGGPGQ-----------------KARLM--------------
---------AEA---L---K-EALAPVPIP--FAAAQQR---------------GPRKPI
KCWNCG-------KEG-HSARQCR--------------------APRR----QG---CWK
CGKM-DHVMAK--------C------PDR---QAGF------------------------
----L-------------------------------------------------------
--------------------------------------G-------------L-GPW---
------------------------------------------GKKPR-------------
N------------FP---------------------------------------------
------------------------------------------------------------
------------------------------------------------------------
------------------------------------------------------------
---------------------------------------------MAQVHQG--------
----------LTPTAPPE---------DPAVDLL----------KNYMQLGKQQREKQRE
SR----------------------------------------------------------
----------EKPYKEVTEDLLH------------------LN-----------------
------------------------------------------------------------
------------------SL------------------F--GG-----------------
-----------------------------------DQ-----------------------
------------------------------------------------------------
-------------------------------------------------
>gi|334660|gb|AAB59905.1| gag polyprotein [Simian immunodeficiency virus]
MGARNSV-LSGKKADE-----LEKIR------LRPGGKKKYMLKHVVWAA----NELDRF
GL--AESLLENKEGCQKILSV--------------LAPLVPTGSENLKSLYN--------
-------TVCVI--WCIHAEEKVKHTEEAKQ-------------------IVQRHLVVET
GTAETMPKTSRPTAP---------------------------------------------
----------SSGRGG--------------------------------------------
----------------------------------------------------NY------
PVQQI-GGNYVHLP-LSPRTLNAWVKLIEEKKFGAEVVPGFQALSEGCT-----------
---PYDIN-QMLNCVGDHQ-AAM-QIIRDIINEEAADWDLQHPQ--PAP--QQGQL-REP
SGSDIAGTTSSVDEQIQWM---Y--RQQ--NPIPVGN-IYRRWIQLGLQKCVRMYNPTNI
LDVKQGPKEPFQSYVDRFYKSLRAEQTDAAVKNWMTQTLLIQ----NANPDCK-LVLKGL
--GVNPTLEEML-TACQGVGGPGQ-----------------KARLM--------------
---------AEA---L---K-EALAPVPIP--FAAAQKR---------------GPRKPI
KCWNCG-------KEG-HSARQCR--------------------APRR----QG---CWK
CGKM-DHVMAK--------C------PDR---QAGF------------------------
----L-------------------------------------------------------
--------------------------------------G-------------L-GPW---
------------------------------------------GKKPR-------------
N------------FP---------------------------------------------
------------------------------------------------------------
------------------------------------------------------------
------------------------------------------------------------
---------------------------------------------MAQVHQG--------
----------LTPTAPPE---------DPAVDLL----------KNYMQLGKQ----QRE
SR----------------------------------------------------------
----------EKPYKEVTEDLLH------------------LN-----------------
------------------------------------------------------------
------------------SL------------------F--GG-----------------
-----------------------------------DQ-----------------------
------------------------------------------------------------
-------------------------------------------------
>gi|222607|dbj|BAA00862.1| gag polyprotein [Simian immunodeficiency virus] >gi|334585|gb|AAA99258.1| p55
MGARNSV-LSGKKADE-----LEKIR------LRPGGKKKYMLKHVVWAA----NELDRF
GL--AESLLENKEGCQKILSV--------------LAPLVPTGSENLKSLYN--------
-------TVCVI--WCIHAEEKVKHTEEAKQ-------------------IVQRHLVVET
GTAETMPKTSRPTAP---------------------------------------------
----------SSGRGG--------------------------------------------
----------------------------------------------------NY------
PVQQI-GGNYVHLP-LSPRTLNAWVKLIEEKKFGAEVVPGFQALSEGCT-----------
---PYDIN-QMLNCVGDHQ-AAM-QIIRDIINEEAADWDLQHPQ--PAP--QQGQL-REP
SGSDIAGTTSSVDEQIQWM---Y--RQQ--NPIPVGN-IYRRWIQLGLQKCVRMYNPTNI
LDVKQGPKEPFQSYVDRFYKSLRAEQTDAAVKNWMTQTLLIQ----NANPDCK-LVLKGL
--GVNPTLEEML-TACQGVGGPGQ-----------------KARLM--------------
---------AEA---L---K-EALAPVPIP--FAAAQQR---------------GPRKPI
KCWNCG-------KEG-HSARQCR--------------------APRR----QG---CWK
CGKM-DHVMAK--------C------PDR---QAGF------------------------
----L-------------------------------------------------------
--------------------------------------G-------------L-GPW---
------------------------------------------GKKPR-------------
N------------FP---------------------------------------------
------------------------------------------------------------
------------------------------------------------------------
------------------------------------------------------------
---------------------------------------------MAQVHQG--------
----------LTPTAPPE---------DPAVDLL----------KNYMQLGKQQREKQRE
SR----------------------------------------------------------
----------EKPYKEVTEDLLH------------------LN-----------------
------------------------------------------------------------
------------------SL------------------F--GG-----------------
-----------------------------------DQ-----------------------
------------------------------------------------------------
-------------------------------------------------
>gi|334587|gb|AAA99259.1| p55
MGARNSV-LSGKKADE-----LEKIR------LRPGGKKKYMLKHVVWAA----NELDRF
GL--AESLLENKEGCQKILSV--------------LAPLVPTGSENLKSLYN--------
-------TVCVI--WCIHAEEKVKHTEEAKQ-------------------IVQRHLVVET
GTAETMPKTSRPTAP---------------------------------------------
----------SSGRGG--------------------------------------------
----------------------------------------------------NY------
PVQQI-GGNYVHLP-LSPRTLNAWVKLIEEKKFGAEVVPGFRALSEGCT-----------
---PYDIN-QMLNCVGDHQ-AAM-QIIRDIINEEAADWDLQHPQ--PAP--QQGQL-REP
SGSDIAGTTSSVDEQIQWM---Y--RQQ--NPIPVGN-IYRRWIQLGLQKCVRMYNPTNI
LDVKQGPKEPFQSYVDRFYKSLRAEQTDAAVKNWMTQTLLIQ----NANPDCK-LVLKGL
--GVNPTLEEML-TACQGVGGPGQ-----------------KARLM--------------
---------AEA---L---K-EALAPVPIP--FAAAQQR---------------GPRKPI
KCWNCG-------KEG-HSARQCR--------------------APRR----QG---CWK
CGKM-DHVMAK--------C------PDR---QAGF------------------------
----L-------------------------------------------------------
--------------------------------------G-------------L-GPW---
------------------------------------------GKKPR-------------
N------------FP---------------------------------------------
------------------------------------------------------------
------------------------------------------------------------
------------------------------------------------------------
---------------------------------------------MAQVHQG--------
----------LTPTAPPE---------DPAVDLL----------KNYMQLGKQQREKQRE
SR----------------------------------------------------------
----------EKPYKEVTEDLLH------------------LN-----------------
------------------------------------------------------------
------------------SL------------------F--GG-----------------
-----------------------------------DQ-----------------------
------------------------------------------------------------
-------------------------------------------------
>gi|53829010|gb|AAU94493.1| gag protein [Simian immunodeficiency virus]
MGARNSV-LSGKKADE-----LEKIR------LRPNGKKKYMLKHVVWAA----NELDRF
GL--AESLLENKEGCQKILSV--------------LAPLXPTGSENLKSLYN--------
-------TVCVI--WCIHAEEKVKHTEEAKQ-------------------IVQRHLVVET
GTTETMPKTSRPTAP---------------------------------------------
----------SSGRGG--------------------------------------------
----------------------------------------------------NY------
PVQQI-GGNYVHLP-LSPRTLNAWVKLIEEKKFGAEVVPGFQALSEGCA-----------
---PYDIN-QMLNCVGDHQ-AAM-QIIRDVINEEAADWDLQHPQ--PAP--QQGQL-REP
SGSDIAGTTSXXDEQIQWM---Y--RQQ--NPIPVGN-IYRRWIQLGLQKCVRMYNPTNI
LDVKQGPKEPFQSYVDRFYKSLRAEQTDAAVKNWMTQTLLIQ----NANPDCK-LVLKGL
--GVNPTLEEML-TACQGVGGPGQ-----------------KARLM--------------
---------AEA---L---K-EALAPVPIP--FAAAQQR---------------GPRKPI
KCWNCG-------KEG-HSARQCR--------------------APRR----QG---CWK
CGKM-DHVMAK--------C------PDR---QAGF------------------------
----L-------------------------------------------------------
--------------------------------------G-------------L-GPW---
------------------------------------------GKKPR-------------
N------------FP---------------------------------------------
------------------------------------------------------------
------------------------------------------------------------
------------------------------------------------------------
---------------------------------------------MAQVHQG--------
----------LMPTAPPE---------DPAVDLL----------KNYMQLGKQQREKQRE
SR----------------------------------------------------------
----------EKPYKEVTEDLLH------------------LN-----------------
------------------------------------------------------------
------------------SL------------------F--GG-----------------
-----------------------------------DQ-----------------------
------------------------------------------------------------
-------------------------------------------------
>gi|53829000|gb|AAU94484.1| gag protein [Simian immunodeficiency virus]
MGARNSV-LSGKKADE-----LEKIR------LRPNGKKKYMLKHVVWAA----NELDRF
GL--AESLLENKEGCQKILSV--------------LAPLMPTGSENLKSLYN--------
-------TVCVI--WCIHAEEKVKHTEEAKQ-------------------IVQRHLVVET
GTTETMPKTSRPTAP---------------------------------------------
----------SSGRGG--------------------------------------------
----------------------------------------------------NY------
PVQQI-GGNYVHLP-LSPRTLNAWVKLIEEKKFGAEVVPGFQALSEGCT-----------
---PYDIN-QMLNCVGDHQ-AAM-QIIRDIINEEAADWDLQHPQ--PAP--QQGQL-REP
SGSDIAGTTSSVDEQIQWM---Y--RQQ--NPIPVGN-IYRRWIQLGLQKCVRMYNPTNI
LDVKQGPKEPFQSYVDRFYKSLRAEQTDAAVKNWMTQTLLIQ----NANPDCK-LVLKGL
--GVNPTLEEML-TACQGVGGPGQ-----------------KARLM--------------
---------AEA---L---K-EALAPVPIP--FAAAQQR---------------GPRKXI
KCWNCG-------KEG-HSARQCR--------------------APRR----QG---CWK
CGKM-DHVMAK--------C------PDR---QAGF------------------------
----L-------------------------------------------------------
--------------------------------------G-------------L-GPW---
------------------------------------------GKKPR-------------
N------------FP---------------------------------------------
------------------------------------------------------------
------------------------------------------------------------
------------------------------------------------------------
---------------------------------------------MAQVHQG--------
----------LMPTAPPE---------DPAVDLL----------KNYMQLGKQQREKQKE
SR----------------------------------------------------------
----------EKPYKEVTEDLLH------------------LN-----------------
------------------------------------------------------------
------------------SL------------------F--GG-----------------
-----------------------------------DQ-----------------------
------------------------------------------------------------
-------------------------------------------------
>gi|51921815|gb|AAU14041.1| gag protein [Simian immunodeficiency virus]
MGVRNSV-LSGKKADE-----LEKIR------LRPNGKKKYMLKHVVWAA----NELDRF
GL--AESLLENKEGCQKILSV--------------LAPLXPTGSENLKSLYN--------
-------TVCVI--WCIHAEEKVKHTEEAKQ-------------------IVQRHLVVET
GTTETMPKTSRPTAP---------------------------------------------
----------SSGRGG--------------------------------------------
----------------------------------------------------NY------
PVQQI-GGNYVHLP-LSPRTLNAWVKLIEEKKFGAEVVPGFQALSEGCT-----------
---PYDIN-QMLNCVGDHQ-AAM-QIIRDIINEEAADWDLQHPQ--PAP--QQGQL-REP
SGSDIAGTTSSVDEQIQWM---Y--RQQ--NPIPVGN-IYRRWIQLGLQKCVRMYNPTNI
LDVKQGPKEPFQSYVDRFYKSLRAEQTDAAVKNWMTQTLLIQ----NANPDCK-LVLKGL
--GVNPTLEEML-TACQGVGGPGQ-----------------KARLM--------------
---------AEA---L---K-EALAPVPIP--FAAAQQR---------------GPRKPI
KCWNCG-------KEG-HSARQCR--------------------APRR----QG---CWK
CGKM-DHVMAK--------C------PDR---QXGF------------------------
----L-------------------------------------------------------
--------------------------------------G-------------L-GPW---
------------------------------------------GKKPR-------------
N------------FP---------------------------------------------
------------------------------------------------------------
------------------------------------------------------------
------------------------------------------------------------
---------------------------------------------MAQVHQG--------
----------LMPTAPPE---------DPAVDLL----------KNYMQLGKQQREKQRE
SK----------------------------------------------------------
----------EKPYKEVTEDLLH------------------LN-----------------
------------------------------------------------------------
------------------SL------------------F--GG-----------------
-----------------------------------DQ-----------------------
------------------------------------------------------------
-------------------------------------------------
>gi|53829030|gb|AAU94511.1| gag protein [Simian immunodeficiency virus]
MGARNSV-LSGKKADE-----LEKIR------LRPNGKKKYMLKHVVWAA----NELDRF
GL--AESLLENKEGCQKILSV--------------LAPLVPTGSENLKSLYN--------
-------TVCVI--WCIHAEEKVKHTEEAKQ-------------------IVQRHLVVET
GTTETMPKTSRPTAP---------------------------------------------
----------SSGRGG--------------------------------------------
----------------------------------------------------NY------
PVQQI-GGNYVHLP-LSPRTLNAWVKLIEEKKFGAEVVPGFQALSEGCI-----------
---PYDIN-QMLNCVGDHQ-AAM-QIIRDVINEEAADWDLQHPQ--PAP--QQGQL-REP
SGSDIAGTTSSADEQIQWM---Y--RQQ--NPIPVGN-IYRRWIQLGLQKCVRMYNPTNI
LDVKQGPKEPFQSYVDRFYKSLRAEQTDAAVKNWMTQTLLIQ----NANPDCK-LVLKGL
--GVNPTLEEML-TACQGVGGPGQ-----------------KARLM--------------
---------AEA---L---K-EALAPVPIP--FAAAQQR---------------GPRKPI
KCWNCG-------KEG-HSARQCR--------------------APRR----QG---CWK
CGKM-DHVMAK--------C------PDR---QAGF------------------------
----L-------------------------------------------------------
--------------------------------------G-------------L-GPW---
------------------------------------------GKKPR-------------
N------------FP---------------------------------------------
------------------------------------------------------------
------------------------------------------------------------
------------------------------------------------------------
---------------------------------------------MAQVHQG--------
----------LMPTAPPE---------DPAVDLL----------KNYMQLGKQQREKQRE
SR----------------------------------------------------------
----------EKPYKEVTEDLLH------------------LN-----------------
------------------------------------------------------------
------------------SL------------------F--GG-----------------
-----------------------------------DQ-----------------------
------------------------------------------------------------
-------------------------------------------------
>gi|53829020|gb|AAU94502.1| gag protein [Simian immunodeficiency virus]
MGARNSV-LSGKKADE-----LEKIR------LRPNGKKKYMLKHVVWAA----NELDRF
GL--AESLLENKEGCQKILSV--------------LAPLLPTGSENLKSLYN--------
-------TVCVI--WCIHAEEKVKHTEEAKQ-------------------IVQRHLVVET
GTTETMPKTSRPTAP---------------------------------------------
----------SSGRGG--------------------------------------------
----------------------------------------------------NY------
PVQQI-GGNYVHLP-LSPRTLNAWVKLIEEKKFGAEVVPGFQALSEGCT-----------
---PYDIN-QMLNCVGDHQ-AAM-QIIRDIINEEAADWDLQHPQ--PAP--QQGQL-REP
SGSDIAGTTSSVDEQIQWM---Y--RQQ--NPIPVGN-IYRRWIQXGLQKCVRMYNPTNI
LDVKQGPKEPFQSYVDRFYKSLRAEQTDAAVKNWMTQTLLIQ----NANPDCK-LVLKGL
--GVNPTLEEML-TACQGVGGPGQ-----------------KARLM--------------
---------AEA---L---K-EALAPVPIP--FAAAQQR---------------GPRKPI
KCWNCG-------KEG-HSARQCR--------------------APRR----QG---CWK
CGKM-DHVMAK--------C------PDR---QVGF------------------------
----L-------------------------------------------------------
--------------------------------------G-------------L-GPW---
------------------------------------------GKKPR-------------
N------------FP---------------------------------------------
------------------------------------------------------------
------------------------------------------------------------
------------------------------------------------------------
---------------------------------------------MAQVHQG--------
----------LMPTAPPE---------DPAVDLL----------KNYMQLGKQQREKQRE
SR----------------------------------------------------------
----------EKPYKEVTEDLLH------------------LN-----------------
------------------------------------------------------------
------------------SL------------------F--GG-----------------
-----------------------------------DQ-----------------------
------------------------------------------------------------
-------------------------------------------------
>gi|161936064|gb|ABX80605.1| gag protein [Simian immunodeficiency virus]
MGVRNSV-LSGKKADE-----LEKIR------LRPNGKKKYMLKHVVWAA----NELDRF
GL--AESLLENKEGCQKILSV--------------LAPLVPTGSENLKSLYN--------
-------TVCVI--WCIHAEEKVKHTEEAKQ-------------------IVQRHLVVET
GTTETMPKTSRPTAP---------------------------------------------
----------SSGRGG--------------------------------------------
----------------------------------------------------NY------
PVQQI-GGNYVHLP-LSPRTLNAWVKLIEEKKFGAEVVPGFQALSEGCT-----------
---PYDIN-QMLNCVGDHQ-AAM-QIIRDIINEEAADWDLQHPQ--PAP--QQGQL-REP
SGSDIAGTTSSVDEQIQWM---Y--RQQ--NPIPVGN-IYRRWIQLGLQKCVXMYNPTNI
LDVKQGPKEPFQSYVDRFYKSLRAEQTDAAVKNWMTQTLLIQ----NANPDCK-LVLKGL
--GVNPTLEEML-TACQGVGGPGQ-----------------KARLM--------------
---------AEA---L---K-EXXAPVPIP--FAAAQQR---------------GPRKPI
KCWNCG-------KEG-HSARQCR--------------------APRR----QG---CWK
CGKM-DHVMAK--------C------PDR---QAGF------------------------
----L-------------------------------------------------------
--------------------------------------G-------------L-GPW---
------------------------------------------GKKPR-------------
N------------FP---------------------------------------------
------------------------------------------------------------
------------------------------------------------------------
------------------------------------------------------------
---------------------------------------------MAQVHQG--------
----------LMPTAPPE---------DPAVDLL----------KNYMQLGKQQREKQRE
SR----------------------------------------------------------
----------EKPYKEVTEDLLH------------------LN-----------------
------------------------------------------------------------
------------------SL------------------F--GG-----------------
-----------------------------------DQ-----------------------
------------------------------------------------------------
-------------------------------------------------
>gi|51593827|gb|AAU08047.1| gag protein [Simian immunodeficiency virus]
MGARNSV-LSGKKADE-----LEKIR------LRPNGKKKYMLKHVVWAA----NELDRF
GL--AESLLENKEGCQKILSV--------------LAPLVPTGSENLKSLYN--------
-------TVCVI--WCIHAEEKVKHTEEAKQ-------------------IVQRHLVVET
GTTETMPKTSRPTAP---------------------------------------------
----------SSGRGG--------------------------------------------
----------------------------------------------------NY------
PVQQI-GGNYVHLP-LSPRTLNAWVKLIEEKKFGAEVVPGFQALSEGCT-----------
---PYDIN-QMLNCVGDHQ-AAM-QIIRDIINEEAADWDLQHPQ--PAP--QQGQL-REP
SGSDIAGTTSSVDEQIQWM---Y--RQQ--NPIPVGN-IYRRWIQLGLQKCVRMYNPTNI
LDVKQGPKEPFQSYVDRFYKSLRAEQTDAAVKNWMTQTLLIQ----NANPDCK-LVLKGL
--GVNPTLEEML-TACQGVGGPGQ-----------------KARLM--------------
---------AEA---L---K-EALAPVPIP--FAAAQQR---------------GPRKTI
KCWNCG-------KEG-HSARQCR--------------------APRR----QG---CWK
CGKM-DHVMAK--------C------PDR---QAGF------------------------
----L-------------------------------------------------------
--------------------------------------G-------------L-GPW---
------------------------------------------GKKPR-------------
N------------FP---------------------------------------------
------------------------------------------------------------
------------------------------------------------------------
------------------------------------------------------------
---------------------------------------------MAQVHQG--------
----------LMPTAPPE---------DPAVDLL----------KNYMQLGKQQREKQRE
SR----------------------------------------------------------
----------XKPYKEVTEDLLH------------------LN-----------------
------------------------------------------------------------
------------------SL------------------F--GG-----------------
-----------------------------------DQ-----------------------
------------------------------------------------------------
-------------------------------------------------
>gi|51921805|gb|AAU14032.1| gag protein [Simian immunodeficiency virus]
MGARNSV-LSGKKTDE-----LEKIR------LRPNGKKKYMLKHVVWAA----NELDRF
GL--AESLLENKEGCQKILSV--------------LAPLVPTGSENLKSLYN--------
-------TVCVI--WCIHAEEKVKHTEEAKQ-------------------IVQRHLVVET
GTTETMPKTSRPTAP---------------------------------------------
----------SSGRGG--------------------------------------------
----------------------------------------------------NY------
PVQQI-GGNYVHLP-LSPRTLNAWVKLIEEKKFGAEVVPGFQALSEGCT-----------
---PYDIN-QMLNCVGDHQ-AAM-QIIRDIINEEAADWDLQHPQ--PAP--QQGQL-REP
SGSDIAGTTSSVDEQIQWM---Y--RQQ--NPIPVGN-IYRRWIQLGLQKCVRMYNPTNI
LDVKQGPKEPFQSYVVRFYKSLRAEQTDAAVKNWMTQTLLIQ----NANPDCK-LVLKGL
--GVNPTLEEML-TACQGVGGPGQ-----------------KARLM--------------
---------AEA---L---K-EALAPVPIP--FAAAQQR---------------GPRKPI
KCWNCG-------KEG-HSARQCR--------------------APRR----QG---CWK
CGKM-DHVMAK--------C------PDR---QAGF------------------------
----L-------------------------------------------------------
--------------------------------------G-------------L-GPW---
------------------------------------------GKKPR-------------
N------------FP---------------------------------------------
------------------------------------------------------------
------------------------------------------------------------
------------------------------------------------------------
---------------------------------------------MAQVHQG--------
----------LMPTAPPE---------DPAVDLL----------KNYMQLGKQQREKQRE
SR----------------------------------------------------------
----------EKPYKEVTEDLLH------------------LN-----------------
------------------------------------------------------------
------------------SL------------------F--GG-----------------
-----------------------------------DQ-----------------------
------------------------------------------------------------
-------------------------------------------------
>gi|53829040|gb|AAU94520.1| gag protein [Simian immunodeficiency virus]
MGARNSV-LSGKKADE-----LEKIR------LRPNGKKKYMLKHVVWAA----NELDRF
GL--AESLLENKEGCQKILSV--------------LAPLXPTGSENLKSLYN--------
-------TXCVI--WCIHAEEKVKHTEEAKQ-------------------IVQRHLVVET
GTTETMPKTSRPTAP---------------------------------------------
----------SSGRGG--------------------------------------------
----------------------------------------------------NY------
PVQQI-GGNYVHLP-LSPRTLNAWVKLIEEKKFGAEVVPGFQALSEGCT-----------
---PYDIN-QMLNCVGDHQ-AAM-QIIRDIINEEAADWDLQHPQ--PAP--QQGQL-REP
SGSDIAGTTSSVDEQIQWM---Y--RQQ--NPIPVGN-IYRRWIQLGLQKCVRMYNPTNI
LDVKQGPKEPFQSYVDRFYKSLRAEQTDAAVKNWMTQTLLIQ----NANPDCK-LVLKGL
--GVNPTLEEML-TACQGVGGPGQ-----------------KARLM--------------
---------AEA---L---K-EALAPVPIP--FAAAQQR---------------GPRKPI
KCWNCG-------KEG-HSARQCR--------------------APRR----QG---CWK
CGKM-DHVMAK--------C------PDR---QAGF------------------------
----L-------------------------------------------------------
--------------------------------------G-------------L-GPW---
------------------------------------------GKKPR-------------
N------------FP---------------------------------------------
------------------------------------------------------------
------------------------------------------------------------
------------------------------------------------------------
---------------------------------------------MAQVHQG--------
----------LXPTAPPE---------DPAVDLL----------KNYMQLGKQQREKQRE
SR----------------------------------------------------------
----------EKPYKEVTEDLLH------------------LN-----------------
------------------------------------------------------------
------------------SL------------------F--GG-----------------
-----------------------------------DQ-----------------------
------------------------------------------------------------
-------------------------------------------------
>gi|50262235|gb|AAT72776.1| gag protein [Simian immunodeficiency virus]
MGARNSV-LSGKKADE-----LEKIR------LRPNGKKKYMLKHVVWAA----NELDRF
GL--AESLLENKEGCQKILSV--------------LAPLXPTGSENLKSLYN--------
-------TVCVI--WCIHAEEKVKHTEEAKQ-------------------IVQRHLVVET
GTTETMPKTSRPTAP---------------------------------------------
----------SSGRGG--------------------------------------------
----------------------------------------------------NY------
PVQQI-GGNYVHLP-LSPRTLNAWVKLIEEKKFGAEVVPGFQALSEGCT-----------
---PYDIN-QMLNCVGDHQ-AAM-QIIRDIINEEAADWDLQHPQ--PAP--QQGQL-REP
SGSDIAGTTSSVDEQIQWM---Y--RQQ--NPIPVGN-IYRRWIQLGLQKCVRMYNPTNI
LDVKQGPKEPFQSYVDRFYKSLRAEQTDAAVKNWMTQTLLIQ----NANPDCK-LVLKGL
--GVNPTLEEML-TACQGVGGPGQ-----------------KARLM--------------
---------AEA---L---K-EALAPVPIP--FAAAQQR---------------GPRKPI
KCWNCG-------KEG-HSARQCR--------------------APRR----QG---CWK
CGKM-DHVMAK--------C------PDR---QAGF------------------------
----L-------------------------------------------------------
--------------------------------------G-------------L-GPW---
------------------------------------------GKKPR-------------
N------------FP---------------------------------------------
------------------------------------------------------------
------------------------------------------------------------
------------------------------------------------------------
---------------------------------------------MAQVHQG--------
----------LMPTAPPE---------DPAVDLL----------KNYMQLGKQQREKQRE
SR----------------------------------------------------------
----------EKPYKEVTEDLLH------------------LN-----------------
------------------------------------------------------------
------------------SL------------------F--GG-----------------
-----------------------------------DQ-----------------------
------------------------------------------------------------
-------------------------------------------------
>gi|51317207|gb|AAT99859.1| gag protein [Simian immunodeficiency virus] >gi|51593797|gb|AAU08020.1| gag protein [Simian immunodeficiency virus] >gi|51593817|gb|AAU08038.1| gag protein [Simian immunodeficiency virus] >gi|51921825|gb|AAU14050.1| gag protein [Simian immunodeficiency virus] >gi|53828970|gb|AAU94457.1| gag protein [Simian immunodeficiency virus] >gi|53828980|gb|AAU94466.1| gag protein [Simian immunodeficiency virus] >gi|57012260|gb|AAW32412.1| gag protein [Simian immunodeficiency virus]
MGARNSV-LSGKKADE-----LEKIR------LRPNGKKKYMLKHVVWAA----NELDRF
GL--AESLLENKEGCQKILSV--------------LAPLVPTGSENLKSLYN--------
-------TVCVI--WCIHAEEKVKHTEEAKQ-------------------IVQRHLVVET
GTTETMPKTSRPTAP---------------------------------------------
----------SSGRGG--------------------------------------------
----------------------------------------------------NY------
PVQQI-GGNYVHLP-LSPRTLNAWVKLIEEKKFGAEVVPGFQALSEGCT-----------
---PYDIN-QMLNCVGDHQ-AAM-QIIRDIINEEAADWDLQHPQ--PAP--QQGQL-REP
SGSDIAGTTSSVDEQIQWM---Y--RQQ--NPIPVGN-IYRRWIQLGLQKCVRMYNPTNI
LDVKQGPKEPFQSYVDRFYKSLRAEQTDAAVKNWMTQTLLIQ----NANPDCK-LVLKGL
--GVNPTLEEML-TACQGVGGPGQ-----------------KARLM--------------
---------AEA---L---K-EALAPVPIP--FAAAQQR---------------GPRKPI
KCWNCG-------KEG-HSARQCR--------------------APRR----QG---CWK
CGKM-DHVMAK--------C------PDR---QAGF------------------------
----L-------------------------------------------------------
--------------------------------------G-------------L-GPW---
------------------------------------------GKKPR-------------
N------------FP---------------------------------------------
------------------------------------------------------------
------------------------------------------------------------
------------------------------------------------------------
---------------------------------------------MAQVHQG--------
----------LMPTAPPE---------DPAVDLL----------KNYMQLGKQQREKQRE
SR----------------------------------------------------------
----------EKPYKEVTEDLLH------------------LN-----------------
------------------------------------------------------------
------------------SL------------------F--GG-----------------
-----------------------------------DQ-----------------------
------------------------------------------------------------
-------------------------------------------------
>gi|51243493|gb|AAT99446.1| gag protein [Simian immunodeficiency virus]
MGXRNSV-LSGKKADE-----LEKIR------LRPNGKKRYMLKHVVWAA----NELDRF
GL--AESLLENKEGCQKILSV--------------LAPLVPTGSENLKSLYN--------
-------TVCVI--WCIHAEEKVKHTEEAKQ-------------------IVQRHLVVET
GTTETMPKTSRPTAP---------------------------------------------
----------SSGRGG--------------------------------------------
----------------------------------------------------NY------
PVQQI-GGNYVHLP-LSPRTLNAWVKLIEEKKFGAEVVPGFQALSEGCT-----------
---PYDIN-QMLNCVGDHQ-AAM-QIIRDIINEEAADWDLQHPQ--PAP--QQGQL-REP
SGSDIAGTTSSVDEQIQWM---Y--RQQ--NPIPVGN-IYRRWIQLGLQKCVRMYNPTNI
LDVKQGPKEPFQSYVDRFYKSLRAEQTDAAVKNWMTQTLLIQ----NANPDCK-LVLKGL
--GVNPTLEEML-TACQGVGGPGQ-----------------KARLM--------------
---------AEA---L---K-EALAPVPIP--FAAAQQR---------------GPRKPI
KCWNCG-------KEG-HSARQCR--------------------APRR----QG---CWK
CGKM-DHVMAK--------C------PDR---QAGF------------------------
----L-------------------------------------------------------
--------------------------------------G-------------L-GPW---
------------------------------------------GKKPR-------------
N------------FP---------------------------------------------
------------------------------------------------------------
------------------------------------------------------------
------------------------------------------------------------
---------------------------------------------MAQVHQG--------
----------LMPTAPPE---------DPAVDLL----------KNYMQLGKQQREKQRE
SR----------------------------------------------------------
----------EKPYKEVTEDLLH------------------LN-----------------
------------------------------------------------------------
------------------SL------------------F--GG-----------------
-----------------------------------DQ-----------------------
------------------------------------------------------------
-------------------------------------------------
>gi|51593807|gb|AAU08029.1| gag protein [Simian immunodeficiency virus]
MGXRNSV-LSGKKADE-----LEKIR------LRPNGKKKYMLKHVVWAA----NELDRF
GL--AESLLENKEGCQKILSV--------------LAPLVPTGSENLKSLYN--------
-------TVCVI--WCIHAEEKVKHTEEAKQ-------------------IVQRHLVVET
GTTETMPKTSRPTAP---------------------------------------------
----------SSGRGG--------------------------------------------
----------------------------------------------------NY------
PVQQI-GGNYVHLP-LSPRTLNAWVKLIEEKKFGAEVVPGFQALSEGCT-----------
---PYDIN-QMLNCVGDHQ-AAM-QIIRDIINEEAADWDLQHPQ--PAP--QQGQL-REP
SGSDIAGTTSSVDEQIQWM---Y--RQQ--NPIPVGN-IYRRWIQLGLQKCVRMYNPTNI
LDVKQGPKEPFQSYVDRFYKSLRAEQTDAAVKNWMTQTLLIQ----NANPDCK-LVLKGL
--GVNPTLEEML-TACQGVGGPGQ-----------------KARLM--------------
---------AEA---L---K-EALAPVPIP--FAAAQQR---------------GPRKPI
KCWNCG-------KEG-HSARQCR--------------------APRR----QG---CWK
CGKM-DHVMAK--------C------PDR---QAGF------------------------
----L-------------------------------------------------------
--------------------------------------G-------------L-GPW---
------------------------------------------GKKPR-------------
N------------FP---------------------------------------------
------------------------------------------------------------
------------------------------------------------------------
------------------------------------------------------------
---------------------------------------------MAQVHQG--------
----------LMPTAPPE---------DPAVDLL----------KNYMQLGKQQREKQRE
SR----------------------------------------------------------
----------EKPYKEVTEDLLH------------------LN-----------------
------------------------------------------------------------
------------------SL------------------F--GG-----------------
-----------------------------------DQ-----------------------
------------------------------------------------------------
-------------------------------------------------
>gi|18026827|gb|AAL55638.1|AF217181_1 gag protein [Simian-Human immunodeficiency virus] >gi|151413330|gb|ABS11161.1| gag protein [Simian-Human immunodeficiency virus]
MGVRNSV-LSGKKADE-----LEKIR------LRPNGKKKYMLKHVVWAA----NELDRF
GL--AESLLENKEGCQKILSV--------------LAPLVPTGSENLKSLYN--------
-------TVCVI--WCIHAEEKVKHTEEAKQ-------------------IVQRHLVVET
GTTETMPKTSRPTAP---------------------------------------------
----------SSGRGG--------------------------------------------
----------------------------------------------------NY------
PVQQI-GGNYVHLP-LSPRTLNAWVKLIEEKKFGAEVVPGFQALSEGCT-----------
---PYDIN-QMLNCVGDHQ-AAM-QIIRDIINEEAADWDLQHPQ--PAP--QQGQL-REP
SGSDIAGTTSSVDEQIQWM---Y--RQQ--NPIPVGN-IYRRWIQLGLQKCVRMYNPTNI
LDVKQGPKEPFQSYVDRFYKSLRAEQTDAAVKNWMTQTLLIQ----NANPDCK-LVLKGL
--GVNPTLEEML-TACQGVGGPGQ-----------------KARLM--------------
---------AEA---L---K-EALAPVPIP--FAAAQQR---------------GPRKPI
KCWNCG-------KEG-HSARQCR--------------------APRR----QG---CWK
CGKM-DHVMAK--------C------PDR---QAGF------------------------
----L-------------------------------------------------------
--------------------------------------G-------------L-GPW---
------------------------------------------GKKPR-------------
N------------FP---------------------------------------------
------------------------------------------------------------
------------------------------------------------------------
------------------------------------------------------------
---------------------------------------------MAQVHQG--------
----------LIPTAPPE---------DPAVDLL----------KNYMQLGKQQREKQRE
SR----------------------------------------------------------
----------EKPYKEVTEDLLH------------------LN-----------------
------------------------------------------------------------
------------------SL------------------F--GG-----------------
-----------------------------------DQ-----------------------
------------------------------------------------------------
-------------------------------------------------
>gi|54111970|gb|AAV28694.1| gag [Simian-Human immunodeficiency virus]
MGVRNSV-LSGKKADE-----LEKIR------LRPNGKKKYMLKHVVWAA----NELDRF
GL--AESLLENKEGCQKILSV--------------LAPLVPTGSENLKSLYN--------
-------TVCVI--WCIHAEEKVKHTEEAKQ-------------------IVQRHLVVEI
GTTETMPKTSRPTAP---------------------------------------------
----------SSGRGG--------------------------------------------
----------------------------------------------------NY------
PVQQI-GGNYVHLP-LSPRTLNAWVKLIEEKKFGAEVVPGFQALSEGCT-----------
---PYDIN-QMLNCVGDHQ-AAM-QIIRDIINEEAADWDLQHPQ--PAP--QQGQL-REP
SGSDIAGTTSSVDEQIQWM---Y--RQQ--NPIPVGN-IYRRWIQLGLQKCVRMYNPTNI
LDVKQGPKEPFQSYVDRFYKSLRAEQTDAAVKNWMTQTLLIQ----NANPDCK-LVLKGL
--GVNPTLEEML-TACQGVGGPGQ-----------------KARLM--------------
---------AEA---L---K-EALAPVPIP--FAAAQQR---------------GPRKPI
KCWNCG-------KEG-HSARQCR--------------------APRR----QG---CWK
CGKM-DHVMAK--------C------PDR---QAGF------------------------
----L-------------------------------------------------------
--------------------------------------G-------------L-GPW---
------------------------------------------GKKPR-------------
N------------FP---------------------------------------------
------------------------------------------------------------
------------------------------------------------------------
------------------------------------------------------------
---------------------------------------------MAQVHQG--------
----------LMPTAPPE---------DPAVDLL----------KNYMQLGKQQREKQRE
SR----------------------------------------------------------
----------EKPYKEVTEDLLH------------------LN-----------------
------------------------------------------------------------
------------------SL------------------F--GG-----------------
-----------------------------------DQ-----------------------
------------------------------------------------------------
-------------------------------------------------
>gi|9629915|ref|NP_046122.1| gag [Simian-Human immunodeficiency virus] >gi|334650|gb|AAA47632.1| gag polyprotein [Simian immunodeficiency virus] >gi|2108164|gb|AAC57419.1| gag polyprotein [Simian-Human immunodeficiency virus] >gi|2828037|gb|AAB99958.1| gag [Simian-Human immunodeficiency virus] >gi|2828048|gb|AAB99968.1| gag [Simian-Human immunodeficiency virus] >gi|2895565|gb|AAD12134.1| gag protein [Simian-Human immunodeficiency virus] >gi|14600340|gb|AAK64193.1| gag polyprotein [Simian immunodeficiency virus 17E-Fr] >gi|14600350|gb|AAK64202.1| gag polyprotein [Simian immunodeficiency virus 17E-Cl] >gi|50262243|gb|AAT72783.1| gag protein [Simian immunodeficiency virus] >gi|51105119|gb|AAT97119.1| gag protein [Simian immunodeficiency virus] >gi|51921795|gb|AAU14023.1| gag protein [Simian immunodeficiency virus] >gi|53828990|gb|AAU94475.1| gag protein [Simian immunodeficiency virus] >gi|54312018|dbj|BAD66663.1| core protein [Simian immunodeficiency virus] >gi|55792400|gb|AAV65311.1| gag protein [Simian immunodeficiency virus] >gi|55792410|gb|AAV65320.1| gag protein [Simian immunodeficiency virus] >gi|110816291|gb|ABG91806.1| gag protein [synthetic construct] >gi|161936054|gb|ABX80596.1| gag protein [Simian immunodeficiency virus] >gi|161936074|gb|ABX80614.1| gag protein [Simian immunodeficiency virus] >gi|161936084|gb|ABX80623.1| gag protein [Simian immunodeficiency virus] >gi|227615|prf||1708139A gag gene
MGVRNSV-LSGKKADE-----LEKIR------LRPNGKKKYMLKHVVWAA----NELDRF
GL--AESLLENKEGCQKILSV--------------LAPLVPTGSENLKSLYN--------
-------TVCVI--WCIHAEEKVKHTEEAKQ-------------------IVQRHLVVET
GTTETMPKTSRPTAP---------------------------------------------
----------SSGRGG--------------------------------------------
----------------------------------------------------NY------
PVQQI-GGNYVHLP-LSPRTLNAWVKLIEEKKFGAEVVPGFQALSEGCT-----------
---PYDIN-QMLNCVGDHQ-AAM-QIIRDIINEEAADWDLQHPQ--PAP--QQGQL-REP
SGSDIAGTTSSVDEQIQWM---Y--RQQ--NPIPVGN-IYRRWIQLGLQKCVRMYNPTNI
LDVKQGPKEPFQSYVDRFYKSLRAEQTDAAVKNWMTQTLLIQ----NANPDCK-LVLKGL
--GVNPTLEEML-TACQGVGGPGQ-----------------KARLM--------------
---------AEA---L---K-EALAPVPIP--FAAAQQR---------------GPRKPI
KCWNCG-------KEG-HSARQCR--------------------APRR----QG---CWK
CGKM-DHVMAK--------C------PDR---QAGF------------------------
----L-------------------------------------------------------
--------------------------------------G-------------L-GPW---
------------------------------------------GKKPR-------------
N------------FP---------------------------------------------
------------------------------------------------------------
------------------------------------------------------------
------------------------------------------------------------
---------------------------------------------MAQVHQG--------
----------LMPTAPPE---------DPAVDLL----------KNYMQLGKQQREKQRE
SR----------------------------------------------------------
----------EKPYKEVTEDLLH------------------LN-----------------
------------------------------------------------------------
------------------SL------------------F--GG-----------------
-----------------------------------DQ-----------------------
------------------------------------------------------------
-------------------------------------------------
>gi|62866214|gb|AAY17188.1| gag protein [Simian immunodeficiency virus]
LGS-------------------------------ARRKEKYMLKHVVWAA----NELDRF
GL--AESLLESKEGCQKILSV--------------LAPLVPTGSENLKSLYN--------
-------TVCVI--WCLHAEEKVKHTEEAKQ-------------------IVQRHLVVET
GTADKMPATSRPTAP---------------------------------------------
----------PSGRGG--------------------------------------------
----------------------------------------------------NY------
PVQQV-GGNYSHLP-LSPRTLNAWVKLVEEKKFGAEVVPGFQALSEGCT-----------
---PYDIN-QMLNCVGEHQ-AAM-QIIREIINEEAAEWDLQHPQ--PGPL-PAGQL-REP
RGSDIAGTTSTVEEQIQWM---Y--RAQ--NPIPVGN-IYRRWIQLGLQKCVRMYNPTNI
LDVKQGPKEPFQRYVDRFYKSLRAEQTDPAVKNWMTQTLLIQ----NANPDCK-LVLKGL
--GMNPTLEEML-TACQGVGGPGQ-----------------KARLM--------------
---------AEA---L---K-EVLT--PIP--FAAAQQR--------------AGNRTTV
KCWNCG-------KEG-HSARQCR--------------------APRR----QG---CWK
CGKP-GHIMAK--------C------PDR---QAGF------------------------
----L-------------------------------------------------------
--------------------------------------G-------------F-GPW---
------------------------------------------GKKPR-------------
N------------FP---------------------------------------------
------------------------------------------------------------
------------------------------------------------------------
------------------------------------------------------------
---------------------------------------------MAQVPQG--------
----------LTPSAPPM---------DPAVDLL----------KNYMQLGRK----QRE
NR----------------------------------------------------------
----------ERPYKEVTED----------------------------------------
------------------------------------------------------------
------------------------------------------------------------
------------------------------------------------------------
------------------------------------------------------------
-------------------------------------------------
>gi|62866230|gb|AAY17196.1| gag protein [Simian immunodeficiency virus]
----------------------------------ARRKEKYMLKHVVWAA----NELDRF
GL--AESLLESKEGCQRILSV--------------LAPLMPTGSENLKSLYN--------
-------TVCVI--WCLHAEEKVKHTEEAKQ-------------------IVQRHLVVET
GTAEKMPATSRPTAP---------------------------------------------
----------PSGKGG--------------------------------------------
----------------------------------------------------NY------
PVQQV-GGNYVHLP-LSPRTLNAWVKLVEEKKFGAEVVPGFQALSEGCT-----------
---PYDIN-QMLNCVGEHQ-AAM-QIIREIINEEAADWDLQHPQ--PGPL-PAGQL-RDP
RGSDIAGTTSTVEEQIQWM---Y--RAQ--NPIPVGN-IYRRWIQLGLQKCVRMYNPTNI
LDVKQGPKEPFQSYVDRFYKSLRAEQTDPAVKNWMTQTLLIQ----NANPDCK-LVLKGL
--GMNPTLEEML-TACQGIGGPGQ-----------------KARLM--------------
---------AEA---L---K-EALAPMPLP--FAAVQQR--------------SGKRNTV
KCWNCG-------KEG-HSARQCR--------------------APRR----QG---CWK
CGKP-GHIMAK--------C------PDR---QVGF------------------------
----L-------------------------------------------------------
--------------------------------------G-------------F-GPW---
------------------------------------------GKKPR-------------
N------------FP---------------------------------------------
------------------------------------------------------------
------------------------------------------------------------
------------------------------------------------------------
---------------------------------------------MAQIPQG--------
----------LTPTAPPA---------DPAVDLL----------KSYMQQGRK----QRE
NR----------------------------------------------------------
----------ERPYKEVTED----------------------------------------
------------------------------------------------------------
------------------------------------------------------------
------------------------------------------------------------
------------------------------------------------------------
-------------------------------------------------
>gi|62866228|gb|AAY17195.1| gag protein [Simian immunodeficiency virus]
----------------------------------ARRKKKYMLKHVVWAA----NELDRF
GL--AESLLENKEGCQKILSV--------------LAPLVPTGSENLKSLFN--------
-------TVCVI--WCIHAEEKVKHTEEAKQ-------------------LVQRHLVVET
GTAAKMPTSSRPTAP---------------------------------------------
----------PS--GG--------------------------------------------
----------------------------------------------------NY------
PVQQV-GGNYVHLP-LSPRTLNAWVKLVEEKKFGAEVVPGFQALSEGCT-----------
---PYDIN-QMLNCVGDHQ-AAM-QIVREIINEEAADWDLQHPQ--IGPL-PAGQL-REP
RGSDIAGTTSTVDEQIQWM---Y--RAQ--NPIPVGN-IYRRWIQLGLQKCVRMYNPTNI
LDVKQGPKEPFQSYVDRFYKSLRAEQTDPAVKNWMTQTLLIQ----NANPDCR-LVLKGL
--GMNPTLEEML-TACQGVGGPGQ-----------------KARLM--------------
---------AEA---L---K-EALTPPPLP--FAAAQQK---------------GPRRAI
KCWNCG-------KEG-HSARQCK--------------------APRR----QG---CWK
CGKP-GHIMAK--------C------PDR---QVGF------------------------
----L-------------------------------------------------------
--------------------------------------G-------------F-GPW---
------------------------------------------GKKPR-------------
N------------FP---------------------------------------------
------------------------------------------------------------
------------------------------------------------------------
------------------------------------------------------------
---------------------------------------------MAQMHQG--------
----------LTPTAPPA---------DPAVDLL----------KSYMNQGRK----QRE
SR----------------------------------------------------------
----------ERPYREVTED----------------------------------------
------------------------------------------------------------
------------------------------------------------------------
------------------------------------------------------------
------------------------------------------------------------
-------------------------------------------------
>gi|334520|gb|AAA47605.1| gag protein [Simian immunodeficiency virus]
MGVRNSV-LSGKKADE-----LEKIR------LRPGGKKKYMLKHIVWAA----NELDRF
GL--AESLLENKEGCQKILSV--------------LAPLVPTGSENLKSLYN--------
-------TVRVL--WCIHAEEKVKHTEEAKQ-------------------IVQRHLVVET
GTADKMPATSRPTAP---------------------------------------------
----------PSGRGG--------------------------------------------
----------------------------------------------------NY------
PVQQV-GGNYTHLP-LSPRTLNAWVKLVEEKKFGAEVVPGFQALSEGCT-----------
---PYDIN-QMLNCVGEHQ-AAM-QIIREIINEEAADWDLQHPQ--PGPI-PAGQL-REP
RGSDIAGTTSTXDEQIQWM---Y--RQQ--NPIPVGN-IYRRWIQLGLQKCVRMYNPTNI
LDVKQGPKESFQSYVDRFYKSLRAEQTDPAXKNWMTQTLLIQ----NANPDCK-LVLKGL
--GINPTLEEML-TACQGVGGPGQ-----------------KXRLM--------------
---------AEA---L---K-DALTQGPLP--FAAVQQK---------------GQXKII
XCXNCX-------KEG-HSARQFR--------------------APRR----QG---CWK
CGKA-GHVMAK--------C------PER---QAGF------------------------
----L-------------------------------------------------------
--------------------------------------G-------------L-GPW---
------------------------------------------GKKPR-------------
N------------FP---------------------------------------------
------------------------------------------------------------
------------------------------------------------------------
------------------------------------------------------------
---------------------------------------------MAQMPQG--------
----------LTPTAPPE---------DPAVDLL----------KNYMKVGRR----QRE
NR----------------------------------------------------------
----------ERPYKEVTEDLLH------------------LN-----------------
------------------------------------------------------------
------------------SL------------------F--GE-----------------
-----------------------------------DQ-----------------------
------------------------------------------------------------
-------------------------------------------------
>gi|334510|gb|AAA99249.1| gag protein
MGVRNSV-LSGKKADE-----LEKIR------LRPGGKKKYMLKHIVWAA----NELDRF
GL--AESLLENKEGCQKILSV--------------LAPLVPTGSENLKSLYN--------
-------TVRVL--WCIHAEEKVKHTEEAKQ-------------------IVQRHLVVET
GTADKMPATSRPTAP---------------------------------------------
----------PSGRGG--------------------------------------------
----------------------------------------------------NY------
PVQQV-GGNYTHLP-LSPRTLNAWVKLVEEKKFGAEVVPGFQALSEGCT-----------
---PYDIN-QMLNCVGEHQ-AAM-QIIREIINEEAADWDLQHPQ--PGPI-PAGQL-REP
RGSDIAGTTSTXDEQIQWM---Y--RQQ--NPIPVGN-IYRRWIQLGLQKCVRMYNPTNI
LDVKQGPKEPFQSYVDRFYKSLRAEQTDPAXKNWMTQTLLIQ----NANPDCK-LVLKGL
--GINPTLEEML-TACQGVGGPGQ-----------------KXRLM--------------
---------AEA---L---K-DALTQGPLP--FAAVQQK---------------GQXKII
XCXNCX-------KEG-HSARQCR--------------------APRR----QG---CWK
CGKA-GHVMAK--------C------PER---QAGF------------------------
----L-------------------------------------------------------
--------------------------------------G-------------L-GPW---
------------------------------------------GKKPR-------------
N------------FP---------------------------------------------
------------------------------------------------------------
------------------------------------------------------------
------------------------------------------------------------
---------------------------------------------MAQMPQG--------
----------LTPTAPPE---------DPAVDLL----------KNYMKVGRR----QRE
NR----------------------------------------------------------
----------ERPYKEVTEDLLH------------------LN-----------------
------------------------------------------------------------
------------------SL------------------F--GE-----------------
-----------------------------------DQ-----------------------
------------------------------------------------------------
-------------------------------------------------
>gi|120890|sp|P19504|GAG_SIVSP RecName: Full=Gag polyprotein; AltName: Full=Pr55Gag; Contains: RecName: Full=Matrix protein p17; Short=MA; Contains: RecName: Full=Capsid protein p24; Short=CA; Contains: RecName: Full=Spacer peptide p2; Contains: RecName: Full=Nucleocapsid protein p7; Short=NC; Contains: RecName: Full=Spacer peptide p1; Contains: RecName: Full=p6-gag >gi|334756|gb|AAA47752.1| gag protein
MGARNSV-LSGKKADE-----LEKIR------LRPGGKKRYQLKHIVWAA----NELDRF
GL--AESLLENKEGCQKILSV--------------LAPLVPTGSENLKSLYN--------
-------TVCVL--WCIHAEEKVKHTEEAKQ-------------------IVQRHLVVET
GTADKMPATSRPTAP---------------------------------------------
----------PSGKGG--------------------------------------------
----------------------------------------------------NY------
PVQQI-GGNYTHLP-LSPRTLNAWVKLIEEKKFGAEVVPGFQALSEGCT-----------
---PYDIN-QMLNCVGEHQ-AAM-QIIREIINEEAADWDLQHPQ--PGPI-PPGQL-REP
RGSDIAGTTSTVDEQIQWM---Y--RQQ--NPIPVGN-IYRRWIQLGLQKCVRMYNPTNI
LDVKQGPKEPFQSYVDRFYKSLRAEQTDPAVKNWMTQTLLIQ----NANPDCK-LVLKGL
--GINPTLEEML-TACQGVGGPGQ-----------------KARLM--------------
---------AEA---L---K-DALTQGPLP--FAAVQQK---------------GQRKII
KCWNCG-------KEG-HSARQCR--------------------APRR----QG---CWK
CGKA-GHVMAK--------C------PER---QAGF------------------------
----L-------------------------------------------------------
--------------------------------------G-------------L-GPW---
------------------------------------------GKKPR-------------
N------------FP---------------------------------------------
------------------------------------------------------------
------------------------------------------------------------
------------------------------------------------------------
---------------------------------------------MAQMPQG--------
----------LTPTAPPE---------DPAVDLL----------KNYMKMGRR----QRE
NR----------------------------------------------------------
----------ERPYKEVTEDLLH------------------LN-----------------
------------------------------------------------------------
------------------SL------------------F--GE-----------------
-----------------------------------DQ-----------------------
------------------------------------------------------------
-------------------------------------------------
>gi|310398|gb|AAA74697.1| gag protein >gi|310408|gb|AAA47566.1| gag protein >gi|310418|gb|AAA47575.1| gag protein
MGARNSV-LSGKKADE-----LEKIR------LRPGGKKRYKLKHIVWAA----NELDRF
GL--AESLLENKEGCQKILSV--------------LAPLVPTGSENLKSLYN--------
-------TVCVL--WCIHAEEKVKHTEEAKQ-------------------IVQRHLVVET
GTADKMPATSRPTAP---------------------------------------------
----------PSGKGG--------------------------------------------
----------------------------------------------------NY------
PVQQI-GGNYTHLP-LSPRTLNAWVKLIEEKKFGAEVVPGFQALSEGCT-----------
---PYDIN-QMLNCVGEHQ-AAM-QIIREIINEEAADWDLQHPQ--PGPI-PPGQL-REP
RGSDIAGTTSTVDEQIQWM---Y--RQQ--NPIPVGN-IYRRWIQLGLQKCVRMYNPTNI
LDVKQGPKEPFQSYVDRFYKSSRAEQTDPAVKSWMTQTLLIQ----NANPDCK-LVLKGL
--GINPTLEEML-TACQGVGGPGQ-----------------KARLM--------------
---------AEA---L---K-DALTQGPLP--FAAVQQK---------------GQRKII
KCWNCG-------KEG-HSARQCR--------------------APRR----QG---CWK
CGKA-GHVMAK--------C------PER---QAGF------------------------
----L-------------------------------------------------------
--------------------------------------G-------------L-GPW---
------------------------------------------GKKPR-------------
N------------FP---------------------------------------------
------------------------------------------------------------
------------------------------------------------------------
------------------------------------------------------------
---------------------------------------------MAQMPQG--------
----------LTPTAPPE---------DPAVDLL----------KNYMKMGRR----QRE
NR----------------------------------------------------------
----------ERPYKEVTEDLLH------------------LN-----------------
------------------------------------------------------------
------------------SL------------------F--GE-----------------
-----------------------------------DQ-----------------------
------------------------------------------------------------
-------------------------------------------------
>gi|334765|gb|AAB59769.1| gag protein
MGARNSV-LSGKKADE-----LEKIR------LRPGGKKRYKLKHIVWAA----NELDRF
GL--AESLLENKEGCQKILSV--------------LAPLVPTGSENLKSLYN--------
-------TVCVL--WCIHAEEKVKHTEEAKQ-------------------IVQRHLVVET
GTADKMPATSRPTAP---------------------------------------------
----------PSGKGG--------------------------------------------
----------------------------------------------------NY------
PVQQI-GGNYTHLP-LSPRTLNAWVKLIEEKKFGAEVVPGFQALSEGCT-----------
---PYDIN-QMLNCVGEHQ-AAM-QIIREIINEEAADWDLQHPQ--PGPI-PPGQL-REP
RGSDIAGTTSTVDEQIQWM---Y--RQQ--NPIPVGN-IYRRWIQLGLQKCVRMYNPTNI
LDVKQGPKEPFQSYVDRFYKSSRAEQTDPAVKNWMTQTLLIQ----NANPDCK-LVLKGL
--GINPTLEEML-TACQGVGGPGQ-----------------KARLM--------------
---------AEA---L---K-DALTQGPLP--FAAVQQK---------------GQRKII
KCWNCG-------KEG-HSARQCR--------------------APRR----QG---CWK
CGKA-GHVMAK--------C------PER---QAGF------------------------
----L-------------------------------------------------------
--------------------------------------G-------------L-GPW---
------------------------------------------GKKPR-------------
N------------FP---------------------------------------------
------------------------------------------------------------
------------------------------------------------------------
------------------------------------------------------------
---------------------------------------------MAQMPQG--------
----------LTPTAPPE---------DPAVDLL----------KNYMKMGRR----QRE
NR----------------------------------------------------------
----------ERPYKEVTEDLLH------------------LN-----------------
------------------------------------------------------------
------------------SL------------------F--GE-----------------
-----------------------------------DQ-----------------------
------------------------------------------------------------
-------------------------------------------------
>gi|158931141|sp|P19505|POL_SIVSP RecName: Full=Gag-Pol polyprotein; AltName: Full=Pr160Gag-Pol; Contains: RecName: Full=Matrix protein p17; Short=MA; Contains: RecName: Full=Capsid protein p24; Short=CA; Contains: RecName: Full=Nucleocapsid protein p7; Short=NC; Contains: RecName: Full=p6-pol; Short=p6*; Contains: RecName: Full=Protease; AltName: Full=Retropepsin; AltName: Full=PR; Contains: RecName: Full=Reverse transcriptase/ribonuclease H; AltName: Full=p66 RT; Contains: RecName: Full=p51 RT; Contains: RecName: Full=p15; Contains: RecName: Full=Integrase; Short=IN
MGARNSV-LSGKKADE-----LEKIR------LRPGGKKRYQLKHIVWAA----NELDRF
GL--AESLLENKEGCQKILSV--------------LAPLVPTGSENLKSLYN--------
-------TVCVL--WCIHAEEKVKHTEEAKQ-------------------IVQRHLVVET
GTADKMPATSRPTAP---------------------------------------------
----------PSGKGG--------------------------------------------
----------------------------------------------------NY------
PVQQI-GGNYTHLP-LSPRTLNAWVKLIEEKKFGAEVVPGFQALSEGCT-----------
---PYDIN-QMLNCVGEHQ-AAM-QIIREIINEEAADWDLQHPQ--PGPI-PPGQL-REP
RGSDIAGTTSTVDEQIQWM---Y--RQQ--NPIPVGN-IYRRWIQLGLQKCVRMYNPTNI
LDVKQGPKEPFQSYVDRFYKSLRAEQTDPAVKNWMTQTLLIQ----NANPDCK-LVLKGL
--GINPTLEEML-TACQGVGGPGQ-----------------KARLM--------------
---------AEA---L---K-DALTQGPLP--FAAVQQK---------------GQRKII
KCWNCG-------KEG-HSARQCR--------------------APRR----QG---CWK
CGKA-GHVMAK--------C------PER---QAGF------------------------
----F-------------------------------------------------------
--------------------------------------R-------------A-WPM---
------------------------------------------GKEAP-------------
Q------------FP---------------------------------------------
------------------------------------------------------------
------------------------------------------------------------
------------------------------------------------------------
---------------------------------------------HGPDASG--------
----------ADTNCSPR---------GSSCGST----------EELHEDGQK----AEG
EQRETLQGGNGGFAAPQFSLWRRPIVTAYIEEQPVEVLLDTGADDSIVAGIELGPNYTPK
IVGGIGGFINTKEYKDVKIKVLGKVI---------------KG-----------------
------------------------------------------------------------
------------------TI------------------M--TG-----------------
-----------------------------------DTPINIFGRNLLTAMGMSLNLPIA-
------------------------------------------------------------
-------------------------------------------------
>gi|120889|sp|P12496|GAG_SIVS4 RecName: Full=Gag polyprotein; AltName: Full=Pr55Gag; Contains: RecName: Full=Matrix protein p17; Short=MA; Contains: RecName: Full=Capsid protein p24; Short=CA; Contains: RecName: Full=Spacer peptide p2; Contains: RecName: Full=Nucleocapsid protein p7; Short=NC; Contains: RecName: Full=Spacer peptide p1; Contains: RecName: Full=p6-gag >gi|61742|emb|CAA32483.1| unnamed protein product [Simian immunodeficiency virus] >gi|226384|prf||1509334A gag gene
MGARNSV-LSGKEADE-----LEKVR------LRPNGKKKYMLKHVVWAA----NELDRF
GL--AESLLDNKEGCQKILSV--------------LAPLVPTGSENLKSLYN--------
-------TVCVI--WCIHAEEKVKHTEEAKQ-------------------IVQRHLVVET
GTADRMPATSRPTAP---------------------------------------------
----------PSGRGG--------------------------------------------
----------------------------------------------------NY------
PVQQV-GGNYVHLP-LSPRTLNAWVKLVEEKKFGAEVVPGFQALSEGCT-----------
---PYDIN-QMLNCVGEHQ-AAM-QIIREIINEEAADWDLQHPQ--PGPL-PAGQL-REP
RGSDIAGTTSTVDEQIQWM---Y--RQQ--NPIPVGN-IYRRWIQLGLQKCVRMYNPTNI
LDVKQGPKEPFQSYVDRFYKSLRAEQTDPAVKNWMTQTLLIQ----NANPDCK-LVLKGL
--GMNPTLEEML-TACQGVGGPGQ-----------------KARLM--------------
---------AEA---L---K-EALRPDQLP--FAAVQQK---------------GQRKTI
KCWNCG-------KEG-HSAKQCR--------------------APRR----QG---CWK
CGKT-GHVMAK--------C------PER---QAGF------------------------
----L-------------------------------------------------------
--------------------------------------G-------------L-GPW---
------------------------------------------GKKPR-------------
N------------FP---------------------------------------------
------------------------------------------------------------
------------------------------------------------------------
------------------------------------------------------------
---------------------------------------------MAQMPQG--------
----------LIPTAPPE---------DPAVDLL----------KNYMKMGRK----QRE
NR----------------------------------------------------------
----------ERPYKEVTEDLLH------------------LN-----------------
------------------------------------------------------------
------------------SL------------------F--GE-----------------
-----------------------------------DQ-----------------------
------------------------------------------------------------
-------------------------------------------------
>gi|29242928|gb|AAO67306.1| Gag [Simian immunodeficiency virus]
MGARNSV-LSGKKADE-----LEKIR------LRPNGKKKYMLKHVVWAA----NELDRF
GL--AESLLDNKEGCQKILSV--------------LAPLVPTGSENLKSLYN--------
-------TVCVI--WCIHAEEKVKHTEEAKQ-------------------IVQRHLVVET
GTADKMPATSRPTAP---------------------------------------------
----------PSGRGG--------------------------------------------
----------------------------------------------------NY------
PVQQV-GGNYVHLP-LSPRTLNAWVKLVEEKKFGAEVVPGFQALSEGCT-----------
---PYDIN-QMLNCVGVHQ-AAM-QIIREIINEEAADWDLQHPQ--PGPL-PPGQL-REP
RGSDIAGTTSTVEEQIQWM---Y--RLQ--NPIPVGN-IYRRWIQLGLQKCVRMYNPTNI
LDVKQGPKEPFQSYVDRFYKSLRAEQTDPAVKNWMTQTLLIQ----NANPDCK-LVLKGL
--GMNPTLEEML-TACQGIGGPGQ-----------------KARLM--------------
---------AEA---L---K-EALRPDQLP--FAAVQQK---------------GQRRTI
KCWNCG-------KEG-HSARQCR--------------------APRR----QG---CWG
CGKT-GHVMAK--------C------PER---QAGF------------------------
----L-------------------------------------------------------
--------------------------------------G-------------F-GPW---
------------------------------------------GKKPR-------------
N------------FP---------------------------------------------
------------------------------------------------------------
------------------------------------------------------------
------------------------------------------------------------
---------------------------------------------MAQMPQG--------
----------LTPTAPPE---------DPAVDLL----------KNYMKMGRK----QRE
NR----------------------------------------------------------
----------ERPYKEVTEDLLH------------------LN-----------------
------------------------------------------------------------
------------------SL------------------F--GE-----------------
-----------------------------------DQ-----------------------
------------------------------------------------------------
-------------------------------------------------
>gi|29242931|gb|AAO67308.1| Gag [Simian immunodeficiency virus]
MGARNSV-LSGKKTDE-----LEKIR------LRPNGKKKYMLKHVVWAA----NELDRF
GL--AESLLDNKEGCQKILSV--------------LAPLVPTGSENLKSLYN--------
-------TICVI--WCIHAEEKVKHTEEAKQ-------------------IVQRHLVVET
GTADKMPATSRPTAP---------------------------------------------
----------PSGRGG--------------------------------------------
----------------------------------------------------NY------
PVQQV-GGNYVHLP-LSPRTLNAWVKLVEEKKFGAEVVPGFQALSEGCT-----------
---PYDIN-QMLNCVGEHQ-AAM-QIIREIINEEAADWDLQHPQ--PGPI-PPGQL-REP
RGSDIAGTTSTVEEQIQWM---Y--RQQ--NPIPVGN-IYRRWIQLGLQKCVRMYNPTNI
LDVKQGPKEPFQSYVDRFYKSLRAEQTDPAVKNWMTQTLLIQ----NANPDCK-LVLKGL
--GMNPTLEEML-TACQGIGGPGQ-----------------KARLM--------------
---------AEA---L---K-EALRPDQLP--FAAVQQK---------------GQRRTI
KCWNCG-------KEG-HSARQCR--------------------APRR----QG---CWG
CGKT-GHVMAK--------C------PER---QAGF------------------------
----L-------------------------------------------------------
--------------------------------------G-------------F-GPW---
------------------------------------------GKKPR-------------
N------------FP---------------------------------------------
------------------------------------------------------------
------------------------------------------------------------
------------------------------------------------------------
---------------------------------------------MAQMPQG--------
----------LTPTAPPE---------DPAVDLL----------KNYMKMGRK----QRE
NR----------------------------------------------------------
----------ERPYKEVTEDLLH------------------LN-----------------
------------------------------------------------------------
------------------SL------------------F--GE-----------------
-----------------------------------DQ-----------------------
------------------------------------------------------------
-------------------------------------------------
>gi|71025137|gb|AAC56558.2| gag protein [Simian immunodeficiency virus]
MGARNSV-LSGKKADE-----LEKIR------LRPNGKKKYMLKHVVWAA----NELDRF
GL--AESLLDNKEGCQKILSV--------------LAPLVPTGSENLKSLYN--------
-------TVCVI--WCIHAEEKVKHTEEAKQ-------------------IVQRHLVVET
GTADKMPATSRPTAP---------------------------------------------
----------PSGRGG--------------------------------------------
----------------------------------------------------NY------
PVQQV-GGNYVHLP-LSPRTLNAWVKLVEEKKFGAEVVPGFQALSEGCT-----------
---PYDIN-QMLNCVGEHQ-AAM-QIIREIINEEAADWDLQHPQ--PGPL-PAGQL-REP
RGSDIAGTTSTVEEQIQWM---Y--RQQ--NPIPVGN-IYRRWIQLGLQKCVRMYNPTNI
LDVKQGPKEPFQSYVDRFYKSLRAEQTDPAVKNWMTQTLLIQ----NANPDCK-LVLKGL
--GMNPTLEEML-TACQGIGGPGQ-----------------KARLM--------------
---------AEA---L---K-EALRPDQLP--FAAVQQK---------------GQRRTI
KCWNCG-------KEG-HSARQCR--------------------APRR----QG---CWG
CGKT-GHVMAK--------C------PER---QAGF------------------------
----L-------------------------------------------------------
--------------------------------------G-------------F-GPW---
------------------------------------------GKKPR-------------
N------------FP---------------------------------------------
------------------------------------------------------------
------------------------------------------------------------
------------------------------------------------------------
---------------------------------------------MAQMPQG--------
----------LTPTAPPE---------DPAVDLL----------KNYMKMGRK----QRE
NR----------------------------------------------------------
----------ERPYKEVTEDLLH------------------LN-----------------
------------------------------------------------------------
------------------SL------------------F--GE-----------------
-----------------------------------DQ-----------------------
------------------------------------------------------------
-------------------------------------------------
>gi|76577749|gb|ABA54145.1| gag protein [Simian immunodeficiency virus] >gi|76577759|gb|ABA54154.1| gag protein [Simian immunodeficiency virus] >gi|76577769|gb|ABA54163.1| gag protein [Simian immunodeficiency virus]
MGARNSV-LSGKKTDE-----LEKIR------LRPNGKKKYMLKHVVWAA----NELDRF
GL--AESLLDNKEGCQKILSV--------------LAPLVPTGSENLKSLYN--------
-------TICVI--WCIHAEEKVKHTEEAKQ-------------------IVQRHLVVET
GTADKMPATSRPTAP---------------------------------------------
----------PSGRGG--------------------------------------------
----------------------------------------------------NY------
PVQQV-GGNYVHLP-LSPRTLNAWVKLVEEKKFGAEVVPGFQALSEGCT-----------
---PYDIN-QMLNCVGEHQ-AAM-QIIREIINEEAADWDLQHPQ--PGPL-PAGQL-REP
RGSDIAGTTSTVEEQIQWM---Y--RQQ--NPIPVGN-IYRRWIQLGLQKCVRMYNPTNI
LDVKQGPKEPFQSYVDRFYKSLRAEQTDPAVKNWMTQTLLIQ----NANPDCK-LVLKGL
--GMNPTLEEML-TACQGIGGPGQ-----------------KARLM--------------
---------AEA---L---K-EALRPDQLP--FAAVQQK---------------GQRRTI
KCWNCG-------KEG-HSARQCR--------------------APRR----QG---CWG
CGKT-GHVMAK--------C------PER---QAGF------------------------
----L-------------------------------------------------------
--------------------------------------G-------------F-GPW---
------------------------------------------GKKPR-------------
N------------FP---------------------------------------------
------------------------------------------------------------
------------------------------------------------------------
------------------------------------------------------------
---------------------------------------------MAQMPQG--------
----------LTPTAPPE---------DPAVDLL----------KNYMKMGRK----QRE
NR----------------------------------------------------------
----------ERPYKEVTEDLLH------------------LN-----------------
------------------------------------------------------------
------------------SL------------------F--GE-----------------
-----------------------------------DQ-----------------------
------------------------------------------------------------
-------------------------------------------------
>gi|158931140|sp|P12502|POL_SIVS4 RecName: Full=Gag-Pol polyprotein; AltName: Full=Pr160Gag-Pol; Contains: RecName: Full=Matrix protein p17; Short=MA; Contains: RecName: Full=Capsid protein p24; Short=CA; Contains: RecName: Full=Nucleocapsid protein p7; Short=NC; Contains: RecName: Full=p6-pol; Short=p6*; Contains: RecName: Full=Protease; AltName: Full=Retropepsin; AltName: Full=PR; Contains: RecName: Full=Reverse transcriptase/ribonuclease H; AltName: Full=p66 RT; Contains: RecName: Full=p51 RT; Contains: RecName: Full=p15; Contains: RecName: Full=Integrase; Short=IN
MGARNSV-LSGKEADE-----LEKVR------LRPNGKKKYMLKHVVWAA----NELDRF
GL--AESLLDNKEGCQKILSV--------------LAPLVPTGSENLKSLYN--------
-------TVCVI--WCIHAEEKVKHTEEAKQ-------------------IVQRHLVVET
GTADRMPATSRPTAP---------------------------------------------
----------PSGRGG--------------------------------------------
----------------------------------------------------NY------
PVQQV-GGNYVHLP-LSPRTLNAWVKLVEEKKFGAEVVPGFQALSEGCT-----------
---PYDIN-QMLNCVGEHQ-AAM-QIIREIINEEAADWDLQHPQ--PGPL-PAGQL-REP
RGSDIAGTTSTVDEQIQWM---Y--RQQ--NPIPVGN-IYRRWIQLGLQKCVRMYNPTNI
LDVKQGPKEPFQSYVDRFYKSLRAEQTDPAVKNWMTQTLLIQ----NANPDCK-LVLKGL
--GMNPTLEEML-TACQGVGGPGQ-----------------KARLM--------------
---------AEA---L---K-EALRPDQLP--FAAVQQK---------------GQRKTI
KCWNCG-------KEG-HSAKQCR--------------------APRR----QG---CWK
CGKT-GHVMAK--------C------PER---QAGF------------------------
----F-------------------------------------------------------
--------------------------------------R-------------A-WPM---
------------------------------------------GKEAP-------------
Q------------FP---------------------------------------------
------------------------------------------------------------
------------------------------------------------------------
------------------------------------------------------------
---------------------------------------------HGPDASG--------
----------ADTNCSPR---------GSSCGST----------EELHEDGQK----AEG
EQRETLQGGDRGFAAPQFSLWRRPVVTAYIEEQPVEVLLDTGADDSIVAGIELGPNYTPK
IVGGIGGFINTKEYKDVKIKVLGKVI---------------KG-----------------
------------------------------------------------------------
------------------TI------------------M--TG-----------------
-----------------------------------DTPINIFGRNLLTAMGMSLNLPIA-
------------------------------------------------------------
-------------------------------------------------
>gi|3342162|gb|AAC68655.1| Gag [Simian immunodeficiency virus]
MGARNSV-LSGKKADE-----LEKIR------LRPNGKKKYMLKHVVWAA----NELDRF
GL--AESLLETKEGCQKIISV--------------LAPLVPAGSENLKSLYN--------
-------TVCVI--WCIHAEEKVKHTEEAKQ-------------------IVQRHLVVET
GTADKMPITSRPTAP---------------------------------------------
----------PSGRGG--------------------------------------------
----------------------------------------------------NY------
PVQQI-GGNYTHLP-LSPRTLNAWVKLVEEKKFGAEVVPGFQALSEGCT-----------
---PYDIN-QMLNCVGEHQ-AAM-QIIREIINEEAADWDLQHPQ--PGPI-PAGQL-RDP
RGSDIAGTTSTVEEQIQWM---Y--RQQ--NPIPVGN-IYRRWIQLGLQKCVRMYNPTNI
LDVKQGPKEPFQSYVDRFYKSLRAEQTDPAVKNWMTQTLLIQ----NANPDCK-LVLKGL
--GMNPTLEEML-TACQGVGGPGQ-----------------KARLM--------------
---------AEA---L---K-EALTPGQLP--FAAVQQK---------------GPRKTI
KCWNCG-------KEG-HSAKQCR--------------------APRR----QG---CWK
CGKT-GHVMAK--------C------PER---QAGF------------------------
----L-------------------------------------------------------
--------------------------------------G-------------L-GPW---
------------------------------------------GKKPR-------------
N------------FP---------------------------------------------
------------------------------------------------------------
------------------------------------------------------------
------------------------------------------------------------
---------------------------------------------MAQMPQG--------
----------LTPTAPPE---------DPAVDLL----------RNYMKMGRK----QRE
NR----------------------------------------------------------
----------ERPYKEVTEDLLH------------------LN-----------------
------------------------------------------------------------
------------------SL------------------F--GG-----------------
-----------------------------------DQ-----------------------
------------------------------------------------------------
-------------------------------------------------
>gi|16508122|gb|AAL18230.1| gag polyprotein [Simian immunodeficiency virus]
--------------------------------------------HVVWAA----NELDRF
GL--AESLLETKEGCQKIISV--------------LAPLVPTGSENLKSLYN--------
-------TVCVI--WCIHAEEKVKHTEEAKQ-------------------IVQRHLVVET
GTADKMPITSRPTAP---------------------------------------------
----------PSGRGG--------------------------------------------
----------------------------------------------------NY------
PVQQI-GGNYTHLP-LSPRTLNAWVKLVEEKKFGAEVVPGFQALSEGCT-----------
---PYDIN-QMLNCVGEHQ-AAM-QIIREIINEEAADWDLQHPQ--PGPI-PAGQL-RDP
RGSDIAGTTSTVEEQIQWM---Y--RQQ--NPIPVGN-IYRRWIQLGLQKCVRMYNPTNI
LDVKQGPKEPFQSYVDRFYKSLRAEQTDPAVKNWMTQTLLIQ----NANPDCK-LVLKGL
--GMNPTLEEML-TACQGVGGPGQ-----------------KARLM--------------
---------AEA---L---K-EALTPGQLP--FAAVQQK---------------GPRKTI
KCWNCG-------KEG-HSAKQCR--------------------APRR----QG---CWK
CGKT--------------------------------------------------------
------------------------------------------------------------
------------------------------------------------------------
------------------------------------------------------------
------------------------------------------------------------
------------------------------------------------------------
------------------------------------------------------------
------------------------------------------------------------
------------------------------------------------------------
------------------------------------------------------------
------------------------------------------------------------
------------------------------------------------------------
------------------------------------------------------------
------------------------------------------------------------
------------------------------------------------------------
------------------------------------------------------------
-------------------------------------------------
>gi|77416903|sp|P20876|POL_HV2ST RecName: Full=Gag-Pol polyprotein; AltName: Full=Pr160Gag-Pol; Contains: RecName: Full=Matrix protein p17; Short=MA; Contains: RecName: Full=Capsid protein p24; Short=CA; Contains: RecName: Full=Spacer peptide p2; Contains: RecName: Full=Nucleocapsid protein p7; Short=NC; Contains: RecName: Full=Transframe peptide; Short=TF; Contains: RecName: Full=p6-pol; Short=p6*; Contains: RecName: Full=Protease; AltName: Full=Retropepsin; AltName: Full=PR; Contains: RecName: Full=Reverse transcriptase/ribonuclease H; AltName: Full=p66 RT; Contains: RecName: Full=p51 RT; Contains: RecName: Full=p15; Contains: RecName: Full=Integrase; Short=IN
MGARNSV-LRGKKADE-----LEKIR------LRPGGKKKYRLKHIVWAA----NELDRF
GL--AESLLESKEGCQKILTV--------------LDPLVPTGSENLKSLFN--------
-------TVCVI--WCIHAEEKAKDTEEAKQ-------------------KVQRHLVAET
KTTEKMPSTSRPTAP---------------------------------------------
----------PSGNGG--------------------------------------------
----------------------------------------------------NF------
PVQQV-AGNYTHVP-LSPRTLNAWVKLVEEKKFGAEVVPGFQALSEGCT-----------
---PYDIN-QMLNCVGDHQ-AAM-QIIREIINEEAADWDAQHPI--PGPL-PAGQL-REP
RGSDIAGTTSTVEEQIQWM---F--RPQ--NPVPVGS-IYRRWIQIGLQKCVRMYNPTNI
LDIKQGPKEPFQSYVDRFYKSLRAEQTDPAVKNWMTQTLLVQ----NANPDCK-LVLKGL
--GINPTLEEML-TACQGVGGPGQ-----------------KARLM--------------
---------AEA---L---K-EAMAPAPIP--FAAAQQR------------------RTI
KCWNCG-------KEG-HSARQCR--------------------APRR----QG---CWK
CGKA-GHIMAK--------C------PER---QAGF------------------------
----L-------------------------------------------------------
--------------------------------------R-------------V-GPM---
------------------------------------------GKEAP-------------
Q------------FP---------------------------------------------
------------------------------------------------------------
------------------------------------------------------------
------------------------------------------------------------
---------------------------------------------CGPNPAGADTN----
----------STPDRPSR---------GPTREVHAAREKAERAEREAIQRSDRGLPAARE
TRDTMQR-DDRGLAAPQFSLWKRPVVTAHVEGQPVEVLLDTGADDSIVAGVELGSNYSPK
IVGGIGGFINTKEYKNVEIRVLNKRV---------------RA-----------------
------------------------------------------------------------
------------------TI------------------M--TG-----------------
-----------------------------------DTPINIFGRN---------------
------------------------------------------------------------
-------------------------------------------------
>gi|77416895|sp|P24107|POL_HV2CA RecName: Full=Gag-Pol polyprotein; AltName: Full=Pr160Gag-Pol; Contains: RecName: Full=Matrix protein p17; Short=MA; Contains: RecName: Full=Capsid protein p24; Short=CA; Contains: RecName: Full=Spacer peptide p2; Contains: RecName: Full=Nucleocapsid protein p7; Short=NC; Contains: RecName: Full=Transframe peptide; Short=TF; Contains: RecName: Full=p6-pol; Short=p6*; Contains: RecName: Full=Protease; AltName: Full=Retropepsin; AltName: Full=PR; Contains: RecName: Full=Reverse transcriptase/ribonuclease H; AltName: Full=p66 RT; Contains: RecName: Full=p51 RT; Contains: RecName: Full=p15; Contains: RecName: Full=Integrase; Short=IN
MGARNSV-LRGKKADE-----LEKVR------LRPGGKKKYKLKHIVWAA----NELDRF
GL--AESLLESKEGCQRILKV--------------LDPLVPTGSENLKSLFN--------
-------TVCVI--WCIHAEEKVKDTEEAKR-------------------IALRHLAAET
GTAEKMPDTSRPTAP---------------------------------------------
----------PSGKGG--------------------------------------------
----------------------------------------------------NY------
PVQSI-GGNYTHVP-LSPRTLNAWVKLVEEKKFGAEVVPGFQALSEGCT-----------
---PYDIN-QMLNCVGDHQ-AAM-QIIREIINEEAADWDANHPI--PGPL-PAGQL-RDP
RGSDIAGTTSTVEEQIQWM---F--RAQ--NPVPVGN-IYRRWIQIGLQKCVRMYNPTNI
LDIKQGPKESFQSYVDRFYKSLRAEQTDPAVKNWMTQTLLVQ----NANPDCK-LVLKGL
--GMNPTLEEML-TACQGVGGPGQ-----------------KARLM--------------
---------AEA---L---K-EAMGPPPIP--FAAAQQR------------------RTI
KCWNCG-------KEG-HSARQCR--------------------APRR----QG---CWK
CGKP-GHIMTN--------C------PDR---QAGF------------------------
----L-------------------------------------------------------
--------------------------------------R-------------D-WPL---
------------------------------------------GKEAP-------------
Q------------FP---------------------------------------------
------------------------------------------------------------
------------------------------------------------------------
------------------------------------------------------------
---------------------------------------------RGPSSTGANTN----
----------STPIGSSS---------GSTGEIYAAREKAEGAETETIQRGDRGLTAPRT
RRGPMQG-DNRGLAAPQFSLWKRPVVTAHIEGQPVEVLLDTGADDSIVAGIELGSNYSPK
IVGGIGGFINTKEYKNVEIEVLGKRV---------------RA-----------------
------------------------------------------------------------
------------------TI------------------M--TG-----------------
-----------------------------------DTPINIFGRN---------------
------------------------------------------------------------
-------------------------------------------------
>gi|77416901|sp|P04584|POL_HV2RO RecName: Full=Gag-Pol polyprotein; AltName: Full=Pr160Gag-Pol; Contains: RecName: Full=Matrix protein p17; Short=MA; Contains: RecName: Full=Capsid protein p24; Short=CA; Contains: RecName: Full=Spacer peptide p2; Contains: RecName: Full=Nucleocapsid protein p7; Short=NC; Contains: RecName: Full=Transframe peptide; Short=TF; Contains: RecName: Full=p6-pol; Short=p6*; Contains: RecName: Full=Protease; AltName: Full=Retropepsin; AltName: Full=PR; Contains: RecName: Full=Reverse transcriptase/ribonuclease H; AltName: Full=p66 RT; Contains: RecName: Full=p51 RT; Contains: RecName: Full=p15; Contains: RecName: Full=Integrase; Short=IN
MGARNSV-LRGKKADE-----LERIR------LRPGGKKKYRLKHIVWAA----NKLDRF
GL--AESLLESKEGCQKILTV--------------LDPMVPTGSENLKSLFN--------
-------TVCVI--WCIHAEEKVKDTEGAKQ-------------------IVRRHLVAET
GTAEKMPSTSRPTAP---------------------------------------------
----------SSEKGG--------------------------------------------
----------------------------------------------------NY------
PVQHV-GGNYTHIP-LSPRTLNAWVKLVEEKKFGAEVVPGFQALSEGCT-----------
---PYDIN-QMLNCVGDHQ-AAM-QIIREIINEEAAEWDVQHPI--PGPL-PAGQL-REP
RGSDIAGTTSTVEEQIQWM---F--RPQ--NPVPVGN-IYRRWIQIGLQKCVRMYNPTNI
LDIKQGPKEPFQSYVDRFYKSLRAEQTDPAVKNWMTQTLLVQ----NANPDCK-LVLKGL
--GMNPTLEEML-TACQGVGGPGQ-----------------KARLM--------------
---------AEA---L---K-EVIGPAPIP--FAAAQQR------------------KAF
KCWNCG-------KEG-HSARQCR--------------------APRR----QG---CWK
CGKP-GHIMTN--------C------PDR---QAGF------------------------
----L-------------------------------------------------------
--------------------------------------R-------------T-GPL---
------------------------------------------GKEAP-------------
Q------------LP---------------------------------------------
------------------------------------------------------------
------------------------------------------------------------
------------------------------------------------------------
---------------------------------------------RGPSSAGADTN----
----------STPSGSSS---------GSTGEIYAAREKTERAERETIQGSDRGLTAPRA
GGDTIQGATNRGLAAPQFSLWKRPVVTAYIEGQPVEVLLDTGADDSIVAGIELGNNYSPK
IVGGIGGFINTKEYKNVEIEVLNKKV---------------RA-----------------
------------------------------------------------------------
------------------TI------------------M--TG-----------------
-----------------------------------DTPINIFGR----------------
------------------------------------------------------------
-------------------------------------------------
>gi|77416900|sp|P05962|POL_HV2NZ RecName: Full=Gag-Pol polyprotein; AltName: Full=Pr160Gag-Pol; Contains: RecName: Full=Matrix protein p17; Short=MA; Contains: RecName: Full=Capsid protein p24; Short=CA; Contains: RecName: Full=Spacer peptide p2; Contains: RecName: Full=Nucleocapsid protein p7; Short=NC; Contains: RecName: Full=Transframe peptide; Short=TF; Contains: RecName: Full=p6-pol; Short=p6*; Contains: RecName: Full=Protease; AltName: Full=Retropepsin; AltName: Full=PR; Contains: RecName: Full=Reverse transcriptase/ribonuclease H; AltName: Full=p66 RT; Contains: RecName: Full=p51 RT; Contains: RecName: Full=p15; Contains: RecName: Full=Integrase; Short=IN
MGARNSV-LRGKKADE-----LEKIR------LRPGGKKKYKLKHIVWAA----NELDRF
GL--AESLLESKEGCQKILTV--------------LDPLVPTGSENLKSLFN--------
-------TVCVI--WCIHAEEKVKDTEGAKQ-------------------IVQRHLVAET
GTAEKMPNTSRPTAP---------------------------------------------
----------PS--GK--------------------------------------------
----------------------------------------------------NF------
PVQQV-AGNYTHIP-LSPGTLNAWVKLVEEKKFGAEVVPGFQALSEGCT-----------
---PYDIN-QMLNCVGDHQ-AAM-QIIREIINEEAADWDVAHPI--PGPL-PAGQL-REP
RGSDIAGTTSTVEEQIQWM---F--RPQ--NPVPVGN-IYRRWIQIGLQKCVRMYNPTNI
LDINQGPKEPFQSYVDRFYKSLRAEQTDPAVKNWMTQTLLIQ----NANPDCK-LVLKGL
--GMNPTLEEML-TTCQGVGGPGQ-----------------KARLM--------------
---------AEA---L---K-EVMAPAPIP--FAAAQQR------------------KTF
KCWNCG-------KEG-HSARQWS--------------------APRR----QG---CWK
CGKS-GHVMAN--------C------PDR---QAGF------------------------
----L-------------------------------------------------------
--------------------------------------R-------------D-WPL---
------------------------------------------GKEGP-------------
Q------------LP---------------------------------------------
------------------------------------------------------------
------------------------------------------------------------
------------------------------------------------------------
---------------------------------------------RGPSPAGANTN----
----------STPIGSSS---------GPTGEIYAARKKAKGAERETVQGSDRGLTAFRA
GRDTMQG-DDRGLAAPQFSLWKRPVVTAHIEGQPVEVLLDTRANDSIVAGIELGSNYSPK
IVGGIGGFINTKEYKNVEIEVLGKRV---------------KA-----------------
------------------------------------------------------------
------------------TI------------------M--TG-----------------
-----------------------------------DTPINIFGRNVL-------------
------------------------------------------------------------
-------------------------------------------------
>gi|39930158|emb|CAE46398.1| gag protein [Simian immunodeficiency virus]
MGSGSSVPMTGAALDR-----FEKVR------LRPGSKKKYMIKHLIWSK----KEMERF
GL--GEQLLETYEGCQTIIET--------------LAPLEPQGSESLKSLFR--------
-------TCCVV--WCCHRGLEVADTEE----------------------ALRE---VRK
RIGAKKKNIVIGNADQGDDQPPQGAAGGGSSAE---------------------------
-QGASAGGSSFRDPNS--------------------------------------------
-------------------------------------Q--------------NY------
PIVRTAQGQYQHQA-LSTRVLKTWIKEVEDRKFSPEIVPLFSVLAEGLI-----------
---PYDIN-QLLNAIGEHQ-GAM-QVLKDVINEEAHDWDLAHPANLQQPL-PPAAQ-RDP
RGSDIAGTTSSIEDQITWM---T--RQQ--GPINVGD-IYKRWVIMGLQKVVKMYQPVSI
LDIKQGPKESFKDYVDRFYKALRAEQADQSVKLWMTTSLLVQ----NANPDCK-QILEAL
--GPNPTLEEML-QACQGVGGPGQ-----------------KARPT--------------
---------AEA---L------------------ASAFQKQGLCHGSRKGAQPPVERRGL
RCFNCG-------QIG-HLAKDCR--------------------KPKRVTQPGA---CFK
CGKL-GHQAKN--------C-RSNTNDQG---QVNF------------------------
----L-------------------------------------------------------
--------------------------------------GNGLGRKNPPRNFVQYYPQ---
----------------------------------------MNQDLPWSPVRVQQQPQYPQ
N-----------------------------------------------------------
------------------------------------------------------------
------------------------------------------------------------
------------------------------------------------------------
------------------------------------------------------------
-----------FQEGGNRQSCQEDKRQNKQSHQEDEETTRESLYPSLK------------
------------------------------------------------------------
------------------------------------------------------------
------------------------------------------------------------
------------------SL------------------F--GD-----------------
-----------------------------------DQ-----------------------
------------------------------------------------------------
-------------------------------------------------
>gi|9627205|ref|NP_054369.1| gag protein [Simian immunodeficiency virus] >gi|399524|sp|Q02843|GAG_SIVG1 RecName: Full=Gag polyprotein; AltName: Full=Pr55Gag; Contains: RecName: Full=Matrix protein p17; Short=MA; Contains: RecName: Full=Capsid protein p24; Short=CA; Contains: RecName: Full=Spacer peptide p2; Contains: RecName: Full=Nucleocapsid protein p7; Short=NC; Contains: RecName: Full=Spacer peptide p1; Contains: RecName: Full=p6-gag >gi|334421|gb|AAA91921.1| gag polyprotein >gi|334423|gb|AAA47588.1| gag protein [Simian immunodeficiency virus] >gi|334436|gb|AAA91922.1| gag protein [Simian immunodeficiency virus]
MGGGHSA-LSGRSLDT-----FEKIR------LRPNGKKKYQIKHLIWAG----KEMERF
GL--HEKLLETKEGCQKIIEV--------------LTPLEPTGSEGLKALFN--------
-------LCCVI--WCIHAEQKVKDTEE----------------------AVVTVKQHYH
LVDKNEKA----------AKKKNETTAPPGGES---------------------------
------------------------------------------------------------
-------------------------------------R--------------NY------
PVVNQ-NNAWVHQP-LSPRTLNAWVKCVEEKRWGAEVVPMFQALSEGCL-----------
---SYDVN-QMLNVIGDHQ-GAL-QILKEVINEEAAEWDRTHRPP-AGPL-PAGQL-RDP
TGSDIAGTTSSIQEQIEWT---F--NAN--PRIDVGA-QYRKWVILGLQKVVQMYNPQKV
LDIRQGPKEPFQDYVDRFYKALRAEQAPQDVKNWMTQTLLIQ----NANPDCK-LILKGL
--GMNPTLEEML-IACQGVGGPQH-----------------KAKLM--------------
---------VEM---M-------------SN--GQNMVQV-----GPQK----KGPRGPL
KCFNCG-------KFG-HMQRECK--------------------APRQ----IK---CFK
CGKI-GHMAKD--------C------KNG---QANF------------------------
----L-------------------------------------------------------
--------------------------------------G-------------Y-GH----
----------------------------------------WGGAKPR-------------
N------------FV---------------------------------------QYRGDT
VGLEPTAPPMETA-----------------------------------------------
------------------------------------------------------------
------------------------------------------------------------
--------------------------------------------YDPAKKLLQQYA----
--EKGQRLREEREQTRK-------------------QKEKEVEDVSLS------------
------------------------------------------------------------
------------------------------------------------------------
------------------------------------------------------------
------------------SL------------------F--GG-----------------
-----------------------------------DQ-----------------------
------------------------------------------------------------
-------------------------------------------------
>gi|22535297|ref|NP_687035.1| Gag-Pol [Simian immunodeficiency virus] >gi|158931136|sp|Q02836|POL_SIVG1 RecName: Full=Gag-Pol polyprotein; AltName: Full=Pr160Gag-Pol; Contains: RecName: Full=Matrix protein p17; Short=MA; Contains: RecName: Full=Capsid protein p24; Short=CA; Contains: RecName: Full=Nucleocapsid protein p7; Short=NC; Contains: RecName: Full=p6-pol; Short=p6*; Contains: RecName: Full=Protease; AltName: Full=Retropepsin; AltName: Full=PR; Contains: RecName: Full=Reverse transcriptase/ribonuclease H; AltName: Full=p66 RT; Contains: RecName: Full=p51 RT; Contains: RecName: Full=p15; Contains: RecName: Full=Integrase; Short=IN
MGGGHSA-LSGRSLDT-----FEKIR------LRPNGKKKYQIKHLIWAG----KEMERF
GL--HEKLLETKEGCQKIIEV--------------LTPLEPTGSEGLKALFN--------
-------LCCVI--WCIHAEQKVKDTEE----------------------AVVTVKQHYH
LVDKNEKA----------AKKKNETTAPPGGES---------------------------
------------------------------------------------------------
-------------------------------------R--------------NY------
PVVNQ-NNAWVHQP-LSPRTLNAWVKCVEEKRWGAEVVPMFQALSEGCL-----------
---SYDVN-QMLNVIGDHQ-GAL-QILKEVINEEAAEWDRTHRPP-AGPL-PAGQL-RDP
TGSDIAGTTSSIQEQIEWT---F--NAN--PRIDVGA-QYRKWVILGLQKVVQMYNPQKV
LDIRQGPKEPFQDYVDRFYKALRAEQAPQDVKNWMTQTLLIQ----NANPDCK-LILKGL
--GMNPTLEEML-IACQGVGGPQH-----------------KAKLM--------------
---------VEM---M-------------SN--GQNMVQV-----GPQK----KGPRGPL
KCFNCG-------KFG-HMQRECK--------------------APRQ----IK---CFK
CGKI-GHMAKD--------C------KNG---QANF------------------------
----F-------------------------------------------------------
--------------------------------------R-------------V-WP----
----------------------------------------LGRSETK-------------
K------------FC---------------------------------------AIQRRH
SWSGTNSPPNGNS-----------------------------------------------
------------------------------------------------------------
------------------------------------------------------------
--------------------------------------------LRSSKEAPPAVCREGT
APERGERTDKETEGERSGG------CFLELPLWRRPMKRVIIEGTPVQ------------
------------------------------------------------------------
------------------------------------------------------------
------------------------------------------------------------
------------------AL------------------LDTGA-----------------
-----------------------------------DDTIIQEKDLHFPPHKPWRSKVVGG
IGGGIHVKEYQGVQVQLEDKIITGSILIGSTPINIIGRNILAQ-----------------
-------------------------------------------------
>gi|1890638|gb|AAC57051.1| gag protein [Simian immunodeficiency virus - agm.tan-1]
MGAGHSA-LSGRNLDT-----FEKIR------LRPNGKKKYQLKHLIWAG----KKMERF
GL--HEKLLETKEGCQKIIEV--------------LSPLEPTGSEGLKSLFN--------
-------LCCVI--WCIHAEQKVKDTEE----------------------AVVLVKQRCH
LVEKEKTA----AAPSGGQQQNYNTAATPSGRH---------------------------
------------------------------------------------------------
-------------------------------------G--------------NY------
PVVQQ-NNQWVHTP-LSPRTLNAWVKTVEEKRFGAEIVPMFQALSEGCL-----------
---SYDIN-QMLNVIGDHQ-GAM-QIIKEVINDEAAQWDITHPPP-AGPL-PAGQL-RDP
RGSDIAGTTSSVAEQIEWT---F--NAN--PRVDVGR-IYRGWVILGLQKCVKMYNPISV
LDIRQGAKEPFKDYVDRFYQALRAEQTPQDVKNWMTETLLIQ----NANPDCK-LVLKGL
--GIHPTLEEML-TACQGVGGPGH-----------------KAKLM--------------
---------VEA---M-------------QQMQGVNMVQGAP--RGG-R----GRGRGPP
RCFKCG-------QIG-HIQKDCP--------------------RAGP----NK---CLK
CGKP-GHLAKD--------C------RSG---QANF------------------------
----L-------------------------------------------------------
--------------------------------------G-------------R-MP----
----------------------------------------TWGTKPR-------------
N------------FL-------------------------------------------EQ
GGAVPTAPPMPAHGFPTGSPA---------------------------------------
------------------------------------------------------------
------------------------------------------------------------
-----------------------------------------AGAYDPARKLLEQYA----
--KKGDQLRKQKEKEL--------------------------EDYSLS------------
------------------------------------------------------------
------------------------------------------------------------
------------------------------------------------------------
------------------SL------------------F--GG-----------------
-----------------------------------DQ-----------------------
------------------------------------------------------------
-------------------------------------------------
>gi|334431|gb|AAA51642.1| gag polyprotein [Simian immunodeficiency virus]
MGSGSSA-LSGRKLDQ-----FEHIR------LRPNGKKKYQLKHLIWAG----KEMERF
GL--HEKLLETEEGCKKIIEV--------------LLPLEPTGSEGLKSLFN--------
-------LTCVI--CCIHQEAKVKDTEE----------------------AVIRIKQQCH
LVDKGENA----------AKGIDKTTPTPSGRS---------------------------
------------------------------------------------------------
-------------------------------------Q--------------NY------
PAQQQ-NNVWVHVP-LSPRTLNAWVKVIEEKKFGAEIVPMFQALSEGCT-----------
---PYDVN-QMLNVLGDHQ-GAL-QIVKEVINEEAAQWDITHPPP-AGPL-PAGQL-RDP
RGSDIAGTTSTIQEQLEWI---Y--TAN--PRIDVGA-IYRRWVIAGLQKCVRMYNPTGV
LDIRQGPRESFSDYVDRFYKALRAEQASQDVKNWMTDTLLIQ----NANPECK-VILKGL
--GMHPTLEEML-TACQGVGGPQY-----------------KAKLM--------------
---------VEM---M-------------NQMQGVNMVQQAG--IGG-R----GRGR-PV
KCYKCG-------KFG-HVQKNCT--------------------QKGP----VV---CLK
CGKP-GHFARD--------C------R-G---AVNF------------------------
----L-------------------------------------------------------
--------------------------------------G-------------Y-GR----
----------------------------------------WMGAKPK-------------
N------------FL-------------------------------------------EH
RAAVPSAPPPPHNPGA--------------------------------------------
------------------------------------------------------------
------------------------------------------------------------
--------------------------------------------YDEATRLLEKYT----
--QEGAQQRRKVEKSSQAGREE--------------------EDYSLK------------
------------------------------------------------------------
------------------------------------------------------------
------------------------------------------------------------
------------------SL------------------F--GE-----------------
-----------------------------------DQ-----------------------
------------------------------------------------------------
-------------------------------------------------
>gi|158931142|sp|P27973|POL_SIVV1 RecName: Full=Gag-Pol polyprotein; AltName: Full=Pr160Gag-Pol; Contains: RecName: Full=Matrix protein p17; Short=MA; Contains: RecName: Full=Capsid protein p24; Short=CA; Contains: RecName: Full=Nucleocapsid protein p7; Short=NC; Contains: RecName: Full=p6-pol; Short=p6*; Contains: RecName: Full=Protease; AltName: Full=Retropepsin; AltName: Full=PR; Contains: RecName: Full=Reverse transcriptase/ribonuclease H; AltName: Full=p66 RT; Contains: RecName: Full=p51 RT; Contains: RecName: Full=p15; Contains: RecName: Full=Integrase; Short=IN
MGAATSA-LNRRQLDE-----FEHIR------LRPNGKKKYQIKHLIWAG----KKMDRF
GL--HEKLLETEEGCKKIIEV--------------LSPLEPTGSEGMKSLYN--------
-------LVCVL--LCVHQEKKVKDTEE----------------------ALAIVRQCCH
LVDKEKTA----VTPPGGQQKNNTGGTATPGGS---------------------------
------------------------------------------------------------
-------------------------------------Q--------------NF------
PAQQQ-GNAWVHVP-LSPRTLNAWVKAVEEKKFGAEIVPMFQALSEGCT-----------
---PYDIN-QMLNVLGDHQ-GAL-QIVKEIINEEAAQWDVTHPPP-AGPL-PAGQL-RDP
GGSDIAGTTSTVQEQLEWI---Y--TAN--PRVDVGA-IYRRWIILGLQKCVKMYNPVSV
LDIRQGPKEPFKDYVDRFYKAIRAEQASGEVKQWMTESLLIQ----NANPDCK-VILKGL
--GMHPTLEEML-TACQGVGGPSY-----------------KAKVM--------------
---------AEM---M-------------QNLQSQNMVQQ-----GGGR----GRPRPPP
KCYNCG-------KFG-HMQRQCP--------------------EPRK----IK---CLK
CGKP-GHLAKD--------C------R-G---QVNF------------------------
----F-------------------------------------------------------
--------------------------------------R-------------V-WP----
----------------------------------------VDGDKTK-------------
K------------FS------------------------------------------RSH
SWGGTKCAPSTEQLYT--------------------------------------------
------------------------------------------------------------
------------------------------------------------------------
--------------------------------------------LRPSKEAPAAVC----
--RERETNEKSEQKPPSEQSRLERGIFFELPLWRRPIRTCIIGGTAVK------------
------------------------------------------------------------
------------------------------------------------------------
------------------------------------------------------------
------------------AL------------------LDTGA-----------------
-----------------------------------DDTIIKDTDLQL--RGSWRPKIVGG
IGGGLNVKEYDNVEVQLEDKILRGTVLIGATPINIIGR----------------------
-------------------------------------------------
>gi|158931143|sp|P27980|POL_SIVVG RecName: Full=Gag-Pol polyprotein; AltName: Full=Pr160Gag-Pol; Contains: RecName: Full=Matrix protein p17; Short=MA; Contains: RecName: Full=Capsid protein p24; Short=CA; Contains: RecName: Full=Nucleocapsid protein p7; Short=NC; Contains: RecName: Full=p6-pol; Short=p6*; Contains: RecName: Full=Protease; AltName: Full=Retropepsin; AltName: Full=PR; Contains: RecName: Full=Reverse transcriptase/ribonuclease H; AltName: Full=p66 RT; Contains: RecName: Full=p51 RT; Contains: RecName: Full=p15; Contains: RecName: Full=Integrase; Short=IN
MGAATSA-LNRRQLDK-----FEHIR------LRPTGKKKYQIKHLIWAG----KEMERF
GL--HERLLESEEGCKKIIEV--------------LYPLEPTGSEGLKSLFN--------
-------LVCVL--FCVHKDKEVKDTEE----------------------AVAIVRQCCH
LVEKERNAERNTTETSSGQKKNDKGVTVPPGGS---------------------------
------------------------------------------------------------
-------------------------------------Q--------------NF------
PAQQQ-GNAWIHVP-LSPRTLNAWVKAVEEKKFGAEIVPMFQALSEGCT-----------
---PYDIN-QMLNVLGDHQ-GAL-QIVKEIINEEAAQWDIAHPPP-AGPL-PAGQL-RDP
RGSDIAGTTSTVQEQLEWI---Y--TAN--PRVDVGA-IYRRWIILGLQKCVKMYNPVSV
LDIRQGPKEAFKDYVDRFYKAIRAEQASGEVKQWMTESLLIQ----NANPDCK-VILKGL
--GMHPTLEEML-TACQGVGGPSY-----------------KAKVM--------------
---------AEM---M-------------QNMQSQNMMQQ-----GGQR----GRPRPPV
KCYNCG-------KFG-HMQRQCP--------------------EPRK----MR---CLK
CGKP-GHLAKD--------C------R-G---QVNF------------------------
----F-------------------------------------------------------
--------------------------------------R-------------V-WP----
----------------------------------------VDGSETQ-------------
K------------FS------------------------------------------RRY
SWGGANCAPSTE---S--------------------------------------------
------------------------------------------------------------
------------------------------------------------------------
--------------------------------------------IRPCKEAPAAIC----
--RQGEAVEGTKEKTTSSESRLDRGIFFELPLWRRPIKTVYIEGVPIR------------
------------------------------------------------------------
------------------------------------------------------------
------------------------------------------------------------
------------------AL------------------LDTGA-----------------
-----------------------------------DDTIIKEADLQL--SGTWKPKIIGG
IGGGLNVKEYSDREVRLEDKILRGTILIGSTPINIIG-----------------------
-------------------------------------------------
>gi|158931144|sp|P05895|POL_SIVVT RecName: Full=Gag-Pol polyprotein; AltName: Full=Pr160Gag-Pol; Contains: RecName: Full=Matrix protein p17; Short=MA; Contains: RecName: Full=Capsid protein p24; Short=CA; Contains: RecName: Full=Nucleocapsid protein p7; Short=NC; Contains: RecName: Full=p6-pol; Short=p6*; Contains: RecName: Full=Protease; AltName: Full=Retropepsin; AltName: Full=PR; Contains: RecName: Full=Reverse transcriptase/ribonuclease H; AltName: Full=p66 RT; Contains: RecName: Full=p51 RT; Contains: RecName: Full=p15; Contains: RecName: Full=Integrase; Short=IN
MGAATSA-LNRRQLDK-----FEHIR------LRPTGKKKYQIKHLIWAG----KEMERF
GL--HERLLESEEGCKKIIEV--------------LYPLEPTGSEGLKSLFN--------
-------LVCVL--FCVHKDKEVKDTEE----------------------AVAIVRQCCH
LVEKERNAERNTTETSSGQKKNDKGVTVPPGGS---------------------------
------------------------------------------------------------
-------------------------------------Q--------------NF------
PAQQQ-GNAWIHVP-LSPRTLNAWVKAVEEKKFGAEIVPMFQALSEGCT-----------
---PYDIN-QMLNVLGDHQ-GAL-QIVKEIINEEAAQWDIAHPPP-AGPL-PAGQL-RDP
RGSDIAGTTSTVQEQLEWI---Y--TAN--PRVDVGA-IYRRWIILGLQKCVKMYNPVSV
LDIRQGPKEAFKDYVDRFYKAIRAEQASGEVKQWMTESLLIQ----NANPDCK-VILKGL
--GMHPTLEEML-TACQGVGGPSY-----------------KAKVM--------------
---------AEM---M-------------QNMQSQNMMQQ-----GGQR----GRPRPPV
KCYNCG-------KFG-HMQRQCP--------------------EPRK----MR---CLK
CGKP-GHLAKD--------C------R-G---QVNF------------------------
----F-------------------------------------------------------
--------------------------------------R-------------V-WT----
----------------------------------------VDGGKTE-------------
K------------FS------------------------------------------RRY
SWSGTECASSTERHHP--------------------------------------------
------------------------------------------------------------
------------------------------------------------------------
--------------------------------------------IRPSKEAPAAIC----
--RERETTEGAKEESTGNESGLDRGIFFELPLWRRPIKTVYIEGVPIK------------
------------------------------------------------------------
------------------------------------------------------------
------------------------------------------------------------
------------------AL------------------LDTGA-----------------
-----------------------------------DDTIIKENDLQL--SGPWRPKIIGG
IGGGLNVKEYNDREVKIEDKILRGTILLGATPIN--------------------------
-------------------------------------------------
>gi|120882|sp|P27972|GAG_SIVV1 RecName: Full=Gag polyprotein; AltName: Full=Pr55Gag; Contains: RecName: Full=Matrix protein p17; Short=MA; Contains: RecName: Full=Capsid protein p24; Short=CA; Contains: RecName: Full=Spacer peptide p2; Contains: RecName: Full=Nucleocapsid protein p7; Short=NC; Contains: RecName: Full=Spacer peptide p1; Contains: RecName: Full=p6-gag >gi|334392|gb|AAA91905.1| gag polyprotein
MGAATSA-LNRRQLDE-----FEHIR------LRPNGKKKYQIKHLIWAG----KKMDRF
GL--HEKLLETEEGCKKIIEV--------------LSPLEPTGSEGMKSLYN--------
-------LVCVL--LCVHQEKKVKDTEE----------------------ALAIVRQCCH
LVDKEKTA----VTPPGGQQKNNTGGTATPGGS---------------------------
------------------------------------------------------------
-------------------------------------Q--------------NF------
PAQQQ-GNAWVHVP-LSPRTLNAWVKAVEEKKFGAEIVPMFQALSEGCT-----------
---PYDIN-QMLNVLGDHQ-GAL-QIVKEIINEEAAQWDVTHPPP-AGPL-PAGQL-RDP
GGSDIAGTTSTVQEQLEWI---Y--TAN--PRVDVGA-IYRRWIILGLQKCVKMYNPVSV
LDIRQGPKEPFKDYVDRFYKAIRAEQASGEVKQWMTESLLIQ----NANPDCK-VILKGL
--GMHPTLEEML-TACQGVGGPSY-----------------KAKVM--------------
---------AEM---M-------------QNLQSQNMVQQ-----GGGR----GRPRPPP
KCYNCG-------KFG-HMQRQCP--------------------EPRK----IK---CLK
CGKP-GHLAKD--------C------R-G---QVNF------------------------
----L-------------------------------------------------------
--------------------------------------G-------------Y-GR----
----------------------------------------WMGTKPR-------------
N------------FP------------------------------------------AAT
LGAEPSAPPPPNNSTP--------------------------------------------
------------------------------------------------------------
------------------------------------------------------------
--------------------------------------------YDPAKKLLQQYA----
--EKGKQMRNQNRNPPANN-----------PDWN--------EGYSLN------------
------------------------------------------------------------
------------------------------------------------------------
------------------------------------------------------------
------------------SL------------------F--GE-----------------
-----------------------------------DQ-----------------------
------------------------------------------------------------
-------------------------------------------------
>gi|727180|gb|AAA64257.1| gag
MGAATSA-LKGRQLDQ-----FEKIR------LRPNGKKKYQIKHLIWAG----KEMERF
GL--HDRLLETEDGCKKIIEV--------------LFPLEPTGSEGLKSLFN--------
-------LVCVL--YCIHREQKVKDTEE----------------------AVATVRQCCH
LVEKEKRA----TEPSSGEKKSNRETTAPPGGS---------------------------
------------------------------------------------------------
-------------------------------------Q--------------NF------
PAQQQ-GNAWVHVP-LSPRTLNAWVKAVEEKKFGAEIVPMFQALSEGCT-----------
---PYDIN-QMLNVLGDHQ-GAL-QIVKEIINEEAAQWDVTHPPP-AGPL-PPGQL-RDP
RGSDIAGTTSTVQEQLEWI---Y--TAN--PRVDVGA-IYRRWIILGLQKCVKMYNPVSV
LDIRQGPKEPFKDYVDRFYKAIRAEQASGEVKQWMTESLLIQ----NANPDCK-VILKGL
--GMHPTLEEML-TACQGVGGPSY-----------------KARVM--------------
---------AEM---M-------------QNMQTQNMVQQGA--AGGVR-----RQRPPL
KCYNCG-------KFG-HMQRQCT--------------------EPRK----IK---CLK
CGKL-GHLAKD--------C------R-G---QVNF------------------------
----L-------------------------------------------------------
--------------------------------------G-------------Y-GR----
----------------------------------------WTGTKPR-------------
N------------FL------------------------------------------AAT
HGVEPSAPPPPT---P--------------------------------------------
------------------------------------------------------------
------------------------------------------------------------
--------------------------------------------YDPAKKLLQQYA----
--EKGKQLREQGKRTPPTN-----------PDWA--------EGYSLN------------
------------------------------------------------------------
------------------------------------------------------------
------------------------------------------------------------
------------------SL------------------F--GE-----------------
-----------------------------------DQ-----------------------
------------------------------------------------------------
-------------------------------------------------
>gi|120883|sp|P27978|GAG_SIVVG RecName: Full=Gag polyprotein; AltName: Full=Pr55Gag; Contains: RecName: Full=Matrix protein p17; Short=MA; Contains: RecName: Full=Capsid protein p24; Short=CA; Contains: RecName: Full=Spacer peptide p2; Contains: RecName: Full=Nucleocapsid protein p7; Short=NC; Contains: RecName: Full=Spacer peptide p1; Contains: RecName: Full=p6-gag >gi|334403|gb|AAA91913.1| gag polyprotein [Simian immunodeficiency virus]
MGAATSA-LNRRQLDK-----FEHIR------LRPTGKKKYQIKHLIWAG----KEMERF
GL--HERLLESEEGCKKIIEV--------------LYPLEPTGSEGLKSLFN--------
-------LVCVL--FCVHKDKEVKDTEE----------------------AVAIVRQCCH
LVEKERNAERNTTETSSGQKKNDKGVTVPPGGS---------------------------
------------------------------------------------------------
-------------------------------------Q--------------NF------
PAQQQ-GNAWIHVP-LSPRTLNAWVKAVEEKKFGAEIVPMFQALSEGCT-----------
---PYDIN-QMLNVLGDHQ-GAL-QIVKEIINEEAAQWDIAHPPP-AGPL-PAGQL-RDP
RGSDIAGTTSTVQEQLEWI---Y--TAN--PRVDVGA-IYRRWIILGLQKCVKMYNPVSV
LDIRQGPKEAFKDYVDRFYKAIRAEQASGEVKQWMTESLLIQ----NANPDCK-VILKGL
--GMHPTLEEML-TACQGVGGPSY-----------------KAKVM--------------
---------AEM---M-------------QNMQSQNMMQQ-----GGQR----GRPRPPV
KCYNCG-------KFG-HMQRQCP--------------------EPRK----MR---CLK
CGKP-GHLAKD--------C------R-G---QVNF------------------------
----L-------------------------------------------------------
--------------------------------------G-------------Y-GR----
----------------------------------------WMGAKPR-------------
N------------FP------------------------------------------AAT
LGVEPTAPPPPS---P--------------------------------------------
------------------------------------------------------------
------------------------------------------------------------
--------------------------------------------YDPAKKLLQQYA----
--DKGKQLREQRKKPPAVN-----------PDWT--------EGYSLN------------
------------------------------------------------------------
------------------------------------------------------------
------------------------------------------------------------
------------------SL------------------F--GE-----------------
-----------------------------------DQ-----------------------
------------------------------------------------------------
-------------------------------------------------
>gi|114842155|dbj|BAF32563.1| gag polyprotein [Simian immunodeficiency virus]
MGAATSA-LNRRQLDQ-----FEKIR------LRPNGKKKYQIKHLIWAG----KEMERF
GL--HERLLETEEGCKRIIEV--------------LYPLEPTGSEGLKSLFN--------
-------LVCVL--YCLHKEQKVKDTEE----------------------AVATVRQHCH
LVEKEKSA----TETSSGQKKNDKGIAAPPGGS---------------------------
------------------------------------------------------------
-------------------------------------Q--------------NF------
PAQQQ-GNAWVHVP-LSPRTLNAWVKAVEEKKFGAEIVPMFQALSEGCT-----------
---PYDIN-QMLNVLGDHQ-GAL-QIVKEIINEEAAQWDVTHPLP-AGPL-PAGQL-RDP
RGSDIAGTTSSVQEQLEWI---Y--TAN--PRVDVGA-IYRRWIILGLQKCVKMYNPVSV
LDIRQGPKEPFKDYVDRFYKAIRAEQASGEVKQWMTESLLIQ----NANPDCK-VILKGL
--GMHPTLEEML-TACQGVGGPSY-----------------KAKVM--------------
---------AEM---M-------------QTMQNQNMVQQ-----GGPK-----RQRPPL
RCYNCG-------KFG-HMQRQCP--------------------EPRK----TK---CLK
CGKL-GHLAKD--------C------R-G---QVNF------------------------
----L-------------------------------------------------------
--------------------------------------G-------------Y-GR----
----------------------------------------WMGAKPR-------------
N------------FP------------------------------------------AAT
LGAEPSAPPPPSGTTP--------------------------------------------
------------------------------------------------------------
------------------------------------------------------------
--------------------------------------------YDPAKKLLQQYA----
--EKGKQLREQKRNPPAMN-----------PDWT--------EGYSLN------------
------------------------------------------------------------
------------------------------------------------------------
------------------------------------------------------------
------------------SL------------------F--GE-----------------
-----------------------------------DQ-----------------------
------------------------------------------------------------
-------------------------------------------------
>gi|120884|sp|P05892|GAG_SIVVT RecName: Full=Gag polyprotein; AltName: Full=Pr55Gag; Contains: RecName: Full=Matrix protein p17; Short=MA; Contains: RecName: Full=Capsid protein p24; Short=CA; Contains: RecName: Full=Spacer peptide p2; Contains: RecName: Full=Nucleocapsid protein p7; Short=NC; Contains: RecName: Full=Spacer peptide p1; Contains: RecName: Full=p6-gag >gi|74583|pir||FOLJG4 gag polyprotein - simian immunodeficiency virus (African green monkey isolate) >gi|4469305|emb|CAA30657.1| gag polyprotein [Simian immunodeficiency virus]
MGAATSA-LNRRQLDQ-----FEKIR------LRPNGKKKYQIKHLIWAG----KEMERF
GL--HERLLETEEGCKRIIEV--------------LYPLEPTGSEGLKSLFN--------
-------LVCVL--YCLHKEQKVKDTEE----------------------AVATVRQHCH
LVEKEKSA----TETSSGQKKNDKGIAAPPGCS---------------------------
------------------------------------------------------------
-------------------------------------Q--------------NF------
PAQQQ-GNAWVHVP-LSPRTLNAWVKAVEEKKFGAEIVPMFQALSEGCT-----------
---PYDIN-QMLNVLGDHQ-GAL-QIVKEIINEEAAQWDVTHPLP-AGPL-PAGQL-RDP
RGSDIAGTTSSVQEQLEWI---Y--TAN--PRVDVGA-IYRRWIILGLQKCVKMYNPVSV
LDIRQGPKEPFKDYVDRFYKAIRAEQASGEVKQWMTESLLIQ----NANPDCK-VILKGL
--GMHPTLEEML-TACQGVGGPSY-----------------KAKVM--------------
---------AEM---M-------------QTMQNQNMVQQ-----GGPK-----RQRPPL
RCYNCG-------KFG-HMQRQCP--------------------EPRK----TK---CLK
CGKL-GHLAKD--------C------R-G---QVNF------------------------
----L-------------------------------------------------------
--------------------------------------G-------------Y-GR----
----------------------------------------WMGAKPR-------------
N------------FP------------------------------------------AAT
LGAEPSAPPPPSGTTP--------------------------------------------
------------------------------------------------------------
------------------------------------------------------------
--------------------------------------------YDPAKKLLQQYA----
--EKGKQLREQKRNPPAMN-----------PDWT--------EGYSLN------------
------------------------------------------------------------
------------------------------------------------------------
------------------------------------------------------------
------------------SL------------------F--GE-----------------
-----------------------------------DQ-----------------------
------------------------------------------------------------
-------------------------------------------------
>gi|29367070|gb|AAO22465.1| gag protein [Simian immunodeficiency virus]
MGASASG-LRGEKLDA-----FEKVR------LRPSGKKKYKLKHLVWVA----KELDRF
GL--HERLLESQEGCQKILGV--------------LFPLVPTGSENLISLFN--------
-------TCCVV--WCVHSKVKVTDTEE----------------------AVQK---VK-
----QHCHLVDKNENAASKNENGETATSSGRSR---------------------------
------------------------------------------------------------
----------------------------------------------------NY------
PI-QVVNQQAVHQA-ISPRTLNAWVKVIEEKKFSAEVVPMFLALSEGCI-----------
---SYDIN-QMLNAIGDHQ-GAL-QIVKDIINEEAADWDRRHP-Q-VGPL-PQGVL-RNP
SGSDIAGTTSSIEEQIEWT---T--RAQ--DSINVGA-IYRQWVVLGLQRCVTMYNPVNI
LDVKQGPKEPFKDYVDRFYKALRAEHTDAAVKNWMTQTLLIQ----NANPDCK-VILKGL
--GMNPSLEEML-LACQGVGGPGH-----------------KARVM--------------
---------AEA---M--------------REQQAAIMMQQNPPRGPPRGPR-GPPPKNP
RCPNCG-------QFG-HTLRQCT--------------------KPRK----KG---CFR
CGAL-DHMLRN--------C-------PK---QVNF------------------------
----L-------------------------------------------------------
--------------------------------------G----------N--TPWGS---
-------------------------------------------GKPR-------------
N------------FP--------------------------------------------Q
ASLTPSAPPLPGYLQED-------------------------------------------
--------------------PA--------------------------------------
------------------------------------------------------------
------------------------------------------------------------
-----------ERMLQKYMEQGAQQKRQQRQQQQK-RGPYEEAYNSLS------------
------------------------------------------------------------
------------------------------------------------------------
------------------------------------------------------------
------------------SL------------------F--GS-----------------
-----------------------------------DQLQ---------------------
------------------------------------------------------------
-------------------------------------------------
>gi|15055104|gb|AAK82851.1| gag protein [Simian immunodeficiency virus]
MGASASG-LRGEKLDE-----LETIR------LRPSGKKKYQLKHIIWVS----KELDRF
GL--HEKLLETQEGCEKILSV--------------LFPLVPTGSENLLALYN--------
-------TCCCI--WCVHAKVKVTDTEE----------------------AKKK---VE-
----QCFHLAAKGESAASEKEEKATATPSGRSK---------------------------
------------------------------------------------------------
----------------------------------------------------NY------
PI-QIINQTPVHQG-ISPRTLNAWVKCIEEKKFSPEIVPMFIALSEGCL-----------
---PYDLN-GMLNAIGEHQ-GAL-QIVKDVINEEAADWDLRHP-Q-VGPL-PQGVL-RNP
TGSDIAGTTSSIEEQIEWT---T--RQQ--EQVNVGA-IYKQWIVLGLQKCVSMYNPVNI
LDIKQGPKEPFKDYVDRFYKALRAERTDPQVKTWMTQTLLIQ----NANPDCK-SILKGL
--GMNPSLEEML-LACQGVGGPKY-----------------KAQMM--------------
---------AEA---M--------------QKMQSEVMMQNS--GGPPRGPP-RQPPRNP
RCPNCG-------RYG-HVLRDCR--------------------LPRK----KG---CFK
CGDT-GHMMRN--------C-------PK---MVNF------------------------
----L-------------------------------------------------------
--------------------------------------G----------N--APWGS---
-------------------------------------------GKPR-------------
N------------FP--------------------------------------------A
MPLTPSAPPMPGM--ED-------------------------------------------
--------------------PA--------------------------------------
------------------------------------------------------------
------------------------------------------------------------
-----------EKMLLDYMRKGQQQRAAKETKQEKDKGPYEAAYNSLS------------
------------------------------------------------------------
------------------------------------------------------------
------------------------------------------------------------
------------------SL------------------F--GT-----------------
-----------------------------------DQLQ---------------------
------------------------------------------------------------
-------------------------------------------------
>gi|27311167|ref|NP_758886.1| gag protein [Simian immunodeficiency virus SIV-mnd 2] >gi|26557007|gb|AAM08705.2|AF367411_1 gag protein [Simian immunodeficiency virus 2]
MGASASG-LRGEKLDE-----LEKIR------LRPSGKKKYQLKHIIWVS----KELDRF
GL--HEKLLESKEGCEKILSV--------------LFPLVPTGSENLISLYN--------
-------TCCCV--WCVHAKEKVTDTEE----------------------AKEK---VK-
----QKLHLVAEKENAASEKEQRAIVTPSGRSK---------------------------
------------------------------------------------------------
----------------------------------------------------NY------
PI-QIINQTPVHQG-ISPRTLNAWVKCIEEKKFSPEIVPMFIALSEGCL-----------
---PYDLN-GMLNAIGDHQ-GAL-QIVKDVINEEAADWNLRHP-Q-VGPM-PQGVL-RNP
TGSDIAGTTSSIEEQIEWT---T--REQ--DAVNVGG-IYKQWIVLGLQKCVSMYNPVNI
LDIKQGPKEPFKDYVDRFYKALRAERTDPQVKTWMTQTLLIQ----NANPDCK-SILKGL
--GMNPSLEEMP-LACQGVGGPKY-----------------KAQMM--------------
---------AEA---M--------------KEAQSAVMMQNS--GGPPRGPP-RQPPRNI
RCPNCG-------KFG-HGLRDCI--------------------SPRK----KG---CFK
CGDL-GHIMRN--------C-------PK---MVNF------------------------
----L-------------------------------------------------------
--------------------------------------G----------N--TPWGS---
-------------------------------------------GKPR-------------
N------------FP--------------------------------------------A
MPLTPTAPPMPGM--ED-------------------------------------------
--------------------PA--------------------------------------
------------------------------------------------------------
------------------------------------------------------------
-----------ERMLLDYMKKGQQQKAESKQEKKE-RGPYEAAYNSLS------------
------------------------------------------------------------
------------------------------------------------------------
------------------------------------------------------------
------------------SL------------------F--GT-----------------
-----------------------------------DQLQ---------------------
------------------------------------------------------------
-------------------------------------------------
>gi|29367080|gb|AAO22474.1| gag protein [Simian immunodeficiency virus]
MGASASG-LRGEKLDE-----LEKIR------LRPSGKKKYQLKHVIWVS----KELDRF
GL--HEKLLESQEGCEKILSV--------------LFPLVPTGSENLISLYN--------
-------TCCCI--WCVHAKVKVTDTEE----------------------AKEK---VK-
----QRYHLVVERENAASEEEKGATATPAVRSK---------------------------
------------------------------------------------------------
----------------------------------------------------NY------
PI-QVINQTPVHQG-ISPRTLNAWVKCIEEKKFSPEIVPMFIALSEGCI-----------
---PYDLN-GMLNAIGDHQ-GAL-QIVKDVINEEAADWDLRHP-P-VGPM-PQGVL-RNP
TGNDIAGTTSSIEEQIEWT---T--RQQ--DQVNVGG-IYKQWIVLGLQKCVSMYNPVNI
LDIKQGPKEPFKDYVDRFYKALRAERTDPQVKTWMTQTLLIQ----NANPDCK-ATLKGL
--GMNPTLEEML-LACQGVGGPKY-----------------KAQMM--------------
---------AEA---M--------------QQAQAAVMMQNS--GGPPRGPP-RQPPRNP
RCPNCG-------KFG-HVLRDCR--------------------APRK----RG---CFK
CGDP-GHLMRN--------C-------PK---MVNF------------------------
----L-------------------------------------------------------
--------------------------------------G----------N--TPWGS---
-------------------------------------------GKPR-------------
N------------FP--------------------------------------------A
MPLTPSAPPMPGL--ED-------------------------------------------
--------------------PA--------------------------------------
------------------------------------------------------------
------------------------------------------------------------
-----------EKMLLDYMKKGQQQRAAAGAQKEEKKGPYEAAYNSLS------------
------------------------------------------------------------
------------------------------------------------------------
------------------------------------------------------------
------------------SL------------------F--GT-----------------
-----------------------------------DQLQ---------------------
------------------------------------------------------------
-------------------------------------------------
>gi|1085802|pir||S46346 gag polyprotein - simian immunodeficiency virus SIVagm  (isolate SAB-1) >gi|466230|gb|AAA21504.1| gag protein [Simian immunodeficiency virus - agm.sab-1]
MGASNSV-LSGRKLDA-----FESVR------LRPNGKKKYKLRHLVWAS----KELDRF
SL--SANLLETKEGVVKILSV--------------LLPLVPTGSENLIALFN--------
-------LCCVL--ACIHAEIKVKDTEE----------------------AKAK---VK-
-EEVPAEMTESATATSSGQTKELQAKKKNEPTV---------------------------
----------TPSGGS--------------------------------------------
-------------------------------------R--------------NY------
PIV-SVNNQWVHQP-LSPRTLNAWVKVIEEKKFSAEVVPMFSALAEGAI-----------
---PYDIN-QMLNAVGEHQ-GAL-QIVKDVINEEAADWDLRHPPP-QQPP-AQGVL-RDP
QGSDIAGTTSTIQEQIEWT---T--RAQ--NAVNVGN-IYKGWIILGLQKCVKMYNPVNI
LDIKQGPKEPFKDYVDRFYKALRAEQTDPAVKNWMTQSLLIQ----NANPDCK-TVLKGL
--GMNPTLEEML-TACQGIGGAQH-----------------KARLM--------------
---------AEA---M---T-----AAFQQQTVGNIFVQQGARPRGPLGGRG-RPLNPNI
KCYNCG-------KPG-HLARFCK--------------------APRR----QG---CWK
CGSP-DHQMKD--------C-------QK---QVNF------------------------
----L-------------------------------------------------------
--------------------------------------G---------------FGP---
----------------------------------------WGRGKPR-------------
N------------FP--------------------------------------------L
TSIRPTAPPMERDYSR--------------------------------------------
--------------------PE--------------------------------------
ENWYADR-----------------------------------------------------
------------------------------------------------------------
-----------PPTRGPGPDDPATALLKQYAVQGKRQKQQWQNHSPQQ------------
------------------------------------------------------------
------------------------------------------------------------
------------------------------------------------------------
-------SPYEEAYSSLRSL------------------F--GE-----------------
-----------------------------------DQ-----------------------
------------------------------------------------------------
-------------------------------------------------
>gi|2598200|gb|AAC04020.1| gag polyprotein [Simian immunodeficiency virus]
---------------------------------------KYMLKHLVWAC----KKLNKF
GL--SDHLLETATGCEKILGV--------------LLPLVPTGSEGLKSLFN--------
-------LCCVL--WCVHKEVKVKDTEEAVA-------------------KVKECCHLV-
-EKAENTTEKEKGATAPPSGQR--------------------------------------
------------------------------------------------------------
-------------------------------------G--------------NY------
PII-TINQQPEHNP-ISPRTLNAWVKVVEEKKFSAEVAPMFSALSEGCI-----------
---PYDIN-QMLNAIGEHQ-GAL-QIVKEVINEEAADWDARHPV--PGPI-PAGQL-REP
TGSDIAGTTSSIAEQIAWT---T--RAN--NPINVGN-LYRNWIIVGLQKWVKMYNPVNI
LDIKQGPKESFKDYVDRFYKALRAEQADPAVKNWMTQSLLIQ----NANPDCK-MVLKGL
--GMNPSL----------------------------------------------------
------------------------------------------------------------
------------------------------------------------------------
------------------------------------------------------------
------------------------------------------------------------
------------------------------------------------------------
------------------------------------------------------------
------------------------------------------------------------
------------------------------------------------------------
------------------------------------------------------------
------------------------------------------------------------
------------------------------------------------------------
------------------------------------------------------------
------------------------------------------------------------
------------------------------------------------------------
------------------------------------------------------------
------------------------------------------------------------
------------------------------------------------------------
------------------------------------------------------------
-------------------------------------------------
>gi|21105239|gb|AAM34562.1|AF382829_1 gag protein [Simian immunodeficiency virus]
MGARASL-LSGKKLDA-----WESVR------LRPGGKKKYMLKHLVWAC----KKLNKF
GL--SDHLLETATGCEKILGV--------------LLPLVPTGSEGLKSLFN--------
-------LCCVL--WCVHKEVKVKDTEEAVA-------------------KVKECCHLV-
-EKAENTTEKEKGATAPPSGQR--------------------------------------
------------------------------------------------------------
-------------------------------------G--------------NY------
PII-TINQQPEHNP-ISPRTLNAWVKVVEEKKFSAEVAPMFSALSEGCI-----------
---PYDIN-QMLNAIGEHQ-GAL-QIVKEVINEEAADWDARHPV--PGPI-PAGQL-REP
TGSDIAGTTSSIAEQIAWT---T--RAN--NPINVGN-LYRNWIIVGLQKWVKMYNPVNI
LDIKQGPKESFKDYVDRFYKALRAEQADPAVKNWMTQSLLIQ----NANPDCK-MVLKGL
--GMNPSLEEML-TACQGVGGPQH-----------------KARVL--------------
---------AEA---M-----QM--------MQSNIMAQQSA-NRGPPRRS--GG-NPNL
RCYNCG-------KPG-HISRYCK--------------------APRR----KG---CWK
CGSP-DHLLKD--------C-------TK---QINF------------------------
----L-------------------------------------------------------
--------------------------------------G----------R--LPWGQ---
-------------------------------------------GKPR-------------
N------------FP--------------------------------------------L
TSLTPSA-----------------------------------------------------
--------------------PG--------------------------------------
------------------------------------------------------------
-----------------------------------------MES----NYDPAEEMLKNY
LRRAGEQKRQQRQEESKKREGAYQEALTSLNSL---------------------------
------------------------------------------------------------
------------------------------------------------------------
------------------------------------------------------------
--------------------------------------F--GS-----------------
-----------------------------------DQLQ---------------------
------------------------------------------------------------
-------------------------------------------------
>gi|14582834|gb|AAK69673.1|AF349680_1 gag protein [Simian immunodeficiency virus]
MGARASI-LSGKKLDA-----WEQVR------LRPGGKKKYMLKHLVWAC----RELERF
GL--SDTLLESAEGIQKIIGV--------------ILPLVPTGSEGLKSLFN--------
-------LCCVL--WCVHKEVKVKDTEEAVA-------------------HVKKQCHLV-
-DKDENAGEQEKGATVTSSGQR--------------------------------------
------------------------------------------------------------
-------------------------------------G--------------NY------
PIV-TINQQPEHQP-ISPRTLNAWVKVVEEKKFGAEVVPMFSALSEGCI-----------
---PYDVN-QMLNAIGEHQ-GAL-QIVKEVINDEAADWDLRHPN--PGPL-PAGQL-REP
TGSDIAGTTSNIAEQIAWT---T--RAN--NPIAVGN-IYRNWIVLGLQKCVKMYNPVNI
LDIKQGPKEPFKDYVDRFYKALRAEQADPAVKNWMTQSLLIQ----NANPDCK-TVLKGL
--GMNPTLEEML-TACQGAGGPQH-----------------KARVL--------------
---------AEA---M-----QM--------VQSNIMAQQGGPRKGPPKLG--GG-PRFL
KCYNCG-------KTG-HTARYCK--------------------TSRK----KG---CWR
CGEE-GHLMKD--------C-------PK---EVNF------------------------
----L-------------------------------------------------------
--------------------------------------G----------N--APWKQ---
-------------------------------------------GKPR-------------
N------------LP--------------------------------------------L
TSLRPTA-----------------------------------------------------
--------------------PG--------------------------------------
------------------------------------------------------------
-----------------------------------------REEGWNPQYDPAEEMLRKY
LALGRQHKQEQRKENKEKVGRAYEDALSSLNSL---------------------------
------------------------------------------------------------
------------------------------------------------------------
------------------------------------------------------------
--------------------------------------F--GS-----------------
-----------------------------------DL-----------------------
------------------------------------------------------------
-------------------------------------------------
>gi|14582844|gb|AAK69682.1|AF349681_1 gag protein [Simian immunodeficiency virus]
MGARASV-LSGKKLDA-----WEQVR------LRPGGKKKYMLKHLVWAC----RELERF
GL--SDTLLENAEGIQKIIGV--------------ILPLVPTGSEGLKSLFN--------
-------LCCVL--WCVHKEVKVKDTEEAVA-------------------HVKKQCHLV-
-DNNENAEEKEKGATATSSGQG--------------------------------------
------------------------------------------------------------
-------------------------------------R--------------NY------
PIV-TINQQPEHQP-ISPRTLNAWVKVVEEKKFGAEVVPMFSALSEGCI-----------
---PYDVN-QMLNAIGEHQ-GAL-QIVKEVINDEAADWDLRHPN--PGPI-PAGQL-RVP
AGSDIAGTTSNIAEQIAWT---T--RAN--NPIAVGN-IYRNWIVLGLQKCVKMYNPVNI
LDIKQGPKEPFKDYVDRFYKALRAEQADPAVKNWMTQSLLIQ----NANPDCK-TVLKGL
--GMNPTLEEML-TACQGVGGPLH-----------------KARVL--------------
---------AEA---M-----QM--------AQSCIMAQQGGPRRGPPKQGGQGG-PRFL
RCYNCG-------KTG-HTARYCK--------------------TNRK----KG---CWR
CGDE-GHLMKD--------C-------PK---EVNF------------------------
----L-------------------------------------------------------
--------------------------------------G----------S--APWKQ---
-------------------------------------------GKPR-------------
N------------FP--------------------------------------------L
TSLRPTA-----------------------------------------------------
--------------------PG--------------------------------------
------------------------------------------------------------
-----------------------------------------MENAWNPQYDPAEEMLKKY
LALGRQHKQEQRKENKERVGRAYDEALSSLNSL---------------------------
------------------------------------------------------------
------------------------------------------------------------
------------------------------------------------------------
--------------------------------------F--GS-----------------
-----------------------------------DL-----------------------
------------------------------------------------------------
-------------------------------------------------
>gi|87294958|gb|ABD36892.1| gag protein [Simian immunodeficiency virus] >gi|147744251|gb|ABQ51068.1| gag protein [Simian immunodeficiency virus]
MGARASV-LRGDKLDT-----WESIR------LKPRGRKKYLIKHLVWAG----SELQRF
AM--NPGLMENVEGCWKIILQ--------------LQPSVDIGSPEIISLFN--------
-------TICVL--YCVHAGEKVHDTEE----------------------AVKI---VKV
KLSINKNNSAAASSGQGQNAGGR-ETVPSSDNT---------------------------
---ENTGRTTATPSGS--------------------------------------------
-------------------------------------R--------------LY------
PIITDAQGVARHQP-LSPRTLNAWVKTVEDKGFKPEVIPMFSALSEGAT-----------
---PYDLN-SMLNAIGEHQ-AAM-QILKEVINEEAAEWDRAHPAH-AGPM-QAGML-REP
SGADIAGTTSTVQEQVMWM---TTPQAQ--GGVPVGD-IYKRWIILGLNKLVRMYSPVSI
LDIKQGPKESFRDYVDRFYKTIRAEQASQPVKNWMTETLLVQ----NANPDCK-HILKAL
--GTGASLEEML-TACQGVGGPSH-----------------KAKIL--------------
---------AEA---M-----------AAANTGGGINMLQ----GGRRQ----PVKKGQL
QCFNCG-------KIG-HTARNCR--------------------APRK----KG---CWR
CGQE-GHQMKD--------C-TTKNNNSP---GVNF------------------------
----L-------------------------------------------------------
--------------------------------------G----------KRTPLWGC---
--------------------------------------------RPG-------------
N------------FV---------------------------------------------
------------------------------------------------------------
------------------------------------------------------------
------------------------------------------------------------
-----------------------------------------------------QNTPEK-
-----GKNQEQEQTQTPA---------VPSA----PPM----------------------
-TDLPLKD----------------------------------------------------
------------------------------------------------------------
------------------------------------------------------------
-------------GFSLKSI------------------F--GS-----------------
-----------------------------------DQ-----------------------
------------------------------------------------------------
-------------------------------------------------
>gi|87294968|gb|ABD36898.1| gag protein [Simian immunodeficiency virus] >gi|147744261|gb|ABQ51077.1| gag protein [Simian immunodeficiency virus]
MGARASV-LKGDKLDT-----WESIR------LKSRGRKKYLIKHLVWAG----SELQRF
AM--NPGLMENVEGCWKIILQ--------------LQPSVDIGSPEIISLFN--------
-------TICVL--YCVHAGEKVQDTEE----------------------AVKI---VKV
KLRMQTDNSAATSSGQDQNAGGR-ETVPSSGNT---------------------------
---GNAGRATTTPGGS--------------------------------------------
-------------------------------------R--------------VY------
PIITDAQGIARHQP-LSPRTLNAWVKTVEEKGFKPEVIPMFSALSEGAT-----------
---PYDLN-SMLNAIGDHQ-AAM-QMLKEVINDEAAEWDRQHPAH-AGPM-PAGML-REP
TGADIAGTTSSVQEQILWM---TTPQGQ--GGVPVGD-IYKRWIILGLNKLVRMYSPVSI
LDIKQGPKEPFRDYVDRFYKTIRAEQASQPVKTWMTETLLVQ----NANPDCK-HILKAL
--GTGASLEEML-TACQGVGGPAY-----------------KAKIL--------------
---------AEA---M-----------AAANTTGGINMLQ----GGRRP----PGKKGQL
QCFNCG-------KIG-HTARNCR--------------------APRK----KG---CWR
CGQE-GHQMKD--------C-TTKNNNSP---GVNF------------------------
----L-------------------------------------------------------
--------------------------------------G----------KRTPLWGC---
--------------------------------------------RPG-------------
N------------FV---------------------------------------------
------------------------------------------------------------
------------------------------------------------------------
------------------------------------------------------------
-----------------------------------------------------QNTPEK-
-----GKNQEQEQTQTPA--------VVPSA----PPM----------------------
--DLPLKD----------------------------------------------------
------------------------------------------------------------
------------------------------------------------------------
-------------GFSLKSI------------------F--GS-----------------
-----------------------------------DQ-----------------------
------------------------------------------------------------
-------------------------------------------------
>gi|158931164|sp|Q8AII1|POL_SIVTN RecName: Full=Gag-Pol polyprotein; AltName: Full=Pr160Gag-Pol; Contains: RecName: Full=Matrix protein p17; Short=MA; Contains: RecName: Full=Capsid protein p24; Short=CA; Contains: RecName: Full=Nucleocapsid protein p7; Short=NC; Contains: RecName: Full=p6-pol; Short=p6*; Contains: RecName: Full=Protease; AltName: Full=Retropepsin; AltName: Full=PR; Contains: RecName: Full=Reverse transcriptase/ribonuclease H; AltName: Full=p66 RT; Contains: RecName: Full=p51 RT; Contains: RecName: Full=p15; Contains: RecName: Full=Integrase; Short=IN
MGARASV-LRGDKLDT-----WESIR------LKSRGRKKYLIKHLVWAG----SELQRF
AM--NPGLMENVEGCWKIILQ--------------LQPSVDIGSPEIISLFN--------
-------TICVL--YCVHAGERVQDTEE----------------------AVKI---VKM
KLTVQKNNSTATSSGQRQNAGEKEETVPPSGNT---------------------------
---GNTGRATETPSGS--------------------------------------------
-------------------------------------R--------------LY------
PVITDAQGVARHQP-ISPRTLNAWVRVIEEKGFNPEVIPMFSALSEGAT-----------
---PYDLN-SMLNAVGEHQ-AAM-QMLKEVINEEAAEWDRAHPAH-AGPQ-QAGML-REP
TGADIAGTTSTLQEQVLWM---TTPQAQ--GGVPVGD-IYKRWIILGLNKLVRMYSPVSI
LDIKQGPKEPFRDYVDRFYKTIRAEQASQPVKTWMTETLLVQ----NANPDCK-HILKAL
--GQGATLEEML-TACQGVGGPSH-----------------KAKIL--------------
---------AEA---M-----------ASA-TAGGVNMLQ----GGKRP----PLKKGQL
QCFNCG-------KVG-HTARNCR--------------------APRK----KG---CWR
CGQE-GHQMKD--------C-TTRNNST----GVNF------------------------
----F-------------------------------------------------------
--------------------------------------R----------ETHPLVGV---
--------------------------------------------QTR-------------
E------------LC---------------------------------------------
------------------------------------------------------------
------------------------------------------------------------
------------------------------------------------------------
-----------------------------------------------------AEHPRER
EGSGAGDSTDTSGANCPTTGDDDERRVLPQVNLWQRPMMTVKVQGQVCQALLDTGADDSV
FCNIKLKG----------------------------------------------------
------------------------------------------------------------
------------------------------------------------------------
-------------QWTPKTIGGIGGFVPVSEYYNIPVQI--GN-----------------
-----------------------------------KEVRATVLVGETPINII--------
------------------------------------------------------------
-------------------------------------------------
>gi|75652291|sp|Q8AII2|GAG_SIVTN RecName: Full=Gag polyprotein; AltName: Full=Pr55Gag; Contains: RecName: Full=Matrix protein p17; Short=MA; Contains: RecName: Full=Capsid protein p24; Short=CA; Contains: RecName: Full=Spacer peptide p2; Contains: RecName: Full=Nucleocapsid protein p7; Short=NC; Contains: RecName: Full=Spacer peptide p1; Contains: RecName: Full=p6-gag >gi|27448794|gb|AAO13959.1|AF447763_1 gag [Simian immunodeficiency virus] >gi|147744241|gb|ABQ51059.1| gag protein [Simian immunodeficiency virus]
MGARASV-LRGDKLDT-----WESIR------LKSRGRKKYLIKHLVWAG----SELQRF
AM--NPGLMENVEGCWKIILQ--------------LQPSVDIGSPEIISLFN--------
-------TICVL--YCVHAGERVQDTEE----------------------AVKI---VKM
KLTVQKNNSTATSSGQRQNAGEKEETVPPSGNT---------------------------
---GNTGRATETPSGS--------------------------------------------
-------------------------------------R--------------LY------
PVITDAQGVARHQP-ISPRTLNAWVRVIEEKGFNPEVIPMFSALSEGAT-----------
---PYDLN-SMLNAVGEHQ-AAM-QMLKEVINEEAAEWDRAHPAH-AGPQ-QAGML-REP
TGADIAGTTSTLQEQVLWM---TTPQAQ--GGVPVGD-IYKRWIILGLNKLVRMYSPVSI
LDIKQGPKEPFRDYVDRFYKTIRAEQASQPVKTWMTETLLVQ----NANPDCK-HILKAL
--GQGATLEEML-TACQGVGGPSH-----------------KAKIL--------------
---------AEA---M-----------ASA-TAGGVNMLQ----GGKRP----PLKKGQL
QCFNCG-------KVG-HTARNCR--------------------APRK----KG---CWR
CGQE-GHQMKD--------C-TTRNNST----GVNF------------------------
----L-------------------------------------------------------
--------------------------------------G----------KRTPLWGC---
--------------------------------------------RPG-------------
N------------FV---------------------------------------------
------------------------------------------------------------
------------------------------------------------------------
------------------------------------------------------------
-----------------------------------------------------QNTPEK-
-----GKAQEQETAQTP---------VVPTA----PPL----------------------
--EMTMKG----------------------------------------------------
------------------------------------------------------------
------------------------------------------------------------
-------------GFSLKSI------------------F--GS-----------------
-----------------------------------DQ-----------------------
------------------------------------------------------------
-------------------------------------------------
>gi|156144935|gb|ABU53007.1| gag protein [Simian immunodeficiency virus]
MGARASI-LTGGRLDA-----WEKIR------LRPGGKKKYMMKHLVWAS----RELERF
AC--NPGLMETGEGCEQLLKQ--------------LEPALKTGSEGLRSLFN--------
-------TLAVL--WCVHKRIPVEDTQQ----------------------ALTK---LK-
----E--TAAREQEVAQP-QPQ--------------------------------------
----------QDSNVS--------------------------------------------
-------------------------------------R--------------NF------
PVVQNAQGQLMHQP-MSPRTLNAWVKVVEEKNFNPEVIPMFMALSEGAT-----------
---PQDVN-TMLNAIGGHQ-GAM-QVLKEVINEEALEWDRTHPVH-AGPI-APGQL-REA
RGSDIAGTTSTLAEQIAWM---T---AN--PPVPVGE-IYRRWVVLGLNKVVRMYSPVSI
LDIKQGPKEPFRDYVDRFYKTLRAEQATQEVKTWMTDTLLVQ----NANPDCK-NILRAL
--GPGATLEEMM-TACQGVGGPAH-----------------KARVL--------------
---------AEA---M---S-QV--------QNSTSVFLQ----RGNN-----GRPTRKI
KCFNCG-------KEG-HLARNCR--------------------APRR----KG---CWK
CGQE-GHQIKD--------C----TAGDR---QANF------------------------
----L-------------------------------------------------------
--------------------------------------G----------KGWSPWSG---
-----------------------------------------GSKRPG-------------
N------------FL------------------------------------Q--------
GRKEPTAP----------------------------------------------------
--------------------PI--------------------------------------
ESF---G-----------------------------------------------------
-----------------------------------------YQETTVNKQGEKKE-----
--------MEVEKEPLYPQLTSLKS-----------------------------------
------------------------------------------------------------
------------------------------------------------------------
------------------------------------------------------------
-------------------L------------------F--GS-----------------
-----------------------------------DP--------------SSE------
------------------------------------------------------------
-------------------------------------------------
>gi|6594658|gb|AAF18574.1| Gag polyprotein [Simian immunodeficiency virus]
MGARASV-LTGGRLDA-----WEKIR------LRPGGKKKYMMKHLVWAS----RELDRF
AC--NPGLMETAEGCEQLLRQ--------------LEPALKTGSEGLRSLFN--------
-------TLAVL--WCVHKRISVEDTQQ----------------------ALTK---LK-
----EAVTASREQEVAQPQQQQ--------------------------------------
----------QDSAVS--------------------------------------------
-------------------------------------R--------------NY------
PVVQNAQGQLVHQP-MSPRTLNAWVKVIEEKNFNPEVIPMFMALSEGAT-----------
---PQDVN-TMLNAIGGHQ-GAM-QVLKEVINEEAAEWDRTHPVH-AGPV-APGQL-REA
RGSDIAGTTSTLVEQIAWM---T---AN--PPVPVGE-IYRRWVVLGLNKVVRMYCPVSI
LDIKQGPKEPFRDYVDRFYKTLRAEQATQEVKNWMTDTLLVQ----NANPDCK-NILRAL
--GPGATLEEMM-TACQGVGGPAH-----------------KARVL--------------
---------AEA---M---S-QL--------QNPTGVFLQ----RGNN-----GKPTRKI
KCFNCG-------KEG-HLARNCR--------------------APRR----KG---CWK
CGQE-GHQMKN--------C----PAGER---QANF------------------------
----L-------------------------------------------------------
--------------------------------------G----------KGWSPWSG---
-----------------------------------------GSKRPG-------------
N------------FL------------------------------------Q--------
GRKEPTAP----------------------------------------------------
--------------------PL--------------------------------------
ESY---G-----------------------------------------------------
-----------------------------------------YQEATGKRQEEERE-----
--------K--EKEPLYPPLTSLKS-----------------------------------
------------------------------------------------------------
------------------------------------------------------------
------------------------------------------------------------
-------------------L------------------F--GS-----------------
-----------------------------------DP--------------SSE------
------------------------------------------------------------
-------------------------------------------------
>gi|8920374|emb|CAB96407.1| Gag-Pol fusion polyprotein precursor [Simian immunodeficiency virus]
MGARASV-LTGGRLDA-----WEKIR------LXPGGKKKYMMKHLVWAS----RELERF
AC--NPGLMETAEGCENLLKQ--------------LEPALRTGSEGLRSLFN--------
-------TLAVL--WCVHKRIQVEDTQQ----------------------ALSK---LK-
----ET-VAAQEQEVAQPQQQQ--------------------------------------
----------QESSIS--------------------------------------------
-------------------------------------R--------------NY------
PIVQNAQGQMIHQA-MSPRTLNAWVKVIEEKNFNPEVIPMFMALSEGAT-----------
---PQDVN-TMLNAVGGHQ-GAM-QVLKEVINEEAAEWDRLHPVH-AGPI-APGQL-REA
RGSDIAGTTSTLQEQVAWM---T---AN--PPIPVGE-IYRRWVVLGLNKVVKMYCPVSI
LDIKQGPKEPFRDYVDRFYKTLRAEQATQEVKNWMTDTLLVQ----NANPDCK-SILRAL
--GPGATLEEMM-TACQGVGGPAH-----------------KARVL--------------
---------AEA---M---S-QV--------QNSSNVFMQ----RGNN-----GRVNKKI
KCYNCG-------KEG-HVARNCR--------------------APRR----KG---CWK
CGQE-GHNMKE--------C----TTGGR---QANFREGLVSVEREIKKTRELSAGREGT
HSSTH-------------------------------------------------------
--------------------------------------G----------ELWVSGNN---
-----------------------------------------NGEKEG----GEGTPVSSI
N------------LP------------------------------------QITLWQRPL
LGVKVEGQ----------------------------------------------------
--------------------LI--------------------------------------
EALLDTG-----------------------------------------------------
-----------------------------------------ADDTVIDNVQLTGKWRPRM
IGGIGGFIKVKQYDNIVIEIEGRKTTGT--------------------------------
------------------------------------------------------------
------------------------------------------------------------
------------------------------------------------------------
------------------VL------------------V--GP-----------------
-----------------------------------TPVNIIGRNILTQIGCTLNFPISPV
ETVPVKL-----------------------------------------------------
-------------------------------------------------
>gi|8920375|emb|CAB96408.1| gag polyprotein [Simian immunodeficiency virus]
MGARASV-LTGGRLDA-----WEKIR------LXPGGKKKYMMKHLVWAS----RELERF
AC--NPGLMETAEGCENLLKQ--------------LEPALRTGSEGLRSLFN--------
-------TLAVL--WCVHKRIQVEDTQQ----------------------ALSK---LK-
----ET-VAAQEQEVAQPQQQQ--------------------------------------
----------QESSIS--------------------------------------------
-------------------------------------R--------------NY------
PIVQNAQGQMIHQA-MSPRTLNAWVKVIEEKNFNPEVIPMFMALSEGAT-----------
---PQDVN-TMLNAVGGHQ-GAM-QVLKEVINEEAAEWDRLHPVH-AGPI-APGQL-REA
RGSDIAGTTSTLQEQVAWM---T---AN--PPIPVGE-IYRRWVVLGLNKVVKMYCPVSI
LDIKQGPKEPFRDYVDRFYKTLRAEQATQEVKNWMTDTLLVQ----NANPDCK-SILRAL
--GPGATLEEMM-TACQGVGGPAH-----------------KARVL--------------
---------AEA---M---S-QV--------QNSSNVFMQ----RGNN-----GRVNKKI
KCYNCG-------KEG-HVARNCR--------------------APRR----KG---CWK
CGQE-GHNMKE--------C----TTGGR---QANF------------------------
----L-------------------------------------------------------
--------------------------------------G----------KDWSPWSG---
-----------------------------------------RSKRPG-------------
N------------FP------------------------------------Q--------
GGKEPTAP----------------------------------------------------
--------------------PM--------------------------------------
ESY---G-----------------------------------------------------
-----------------------------------------FQETTMEK-----------
--------KKEEKEPLYPQLTSLKS-----------------------------------
------------------------------------------------------------
------------------------------------------------------------
------------------------------------------------------------
-------------------L------------------F--GS-----------------
-----------------------------------DP--------------SLE------
------------------------------------------------------------
-------------------------------------------------
>gi|1150852|gb|AAB47723.1| Gag protein [Simian immunodeficiency virus]
MGAGASV-LRGEKLDT-----WESIR------LRPGGKKKYMIKHLVWAR----SELQRF
AL--SSSLLETSEGCEKAIHQ--------------LSPSIEIRSPEIISLFN--------
-------TICVL--WCVHKGEKIKDTEQ----------------------AVKTVK-MKV
MQT-QAETGSSQTASRGMLLRLLLLNKQWCQRH---------------------------
----------LSGEGR--------------------------------------------
----------------------------------------------------NY------
PIIVDAGGIARHQP-LTPRTLNAWVKCVEEKNFNPEVIPMFSALSEGAT-----------
---PHDLN-TMLNAVGDHQ-GAM-QVLKEVINEEAAEWDRLHPTH-AGPV-QAGQL-REP
TGSDIAGTTSTVQEQMQWM---STPQQN--GGVPVGD-IYKRWIIMGLNKVVRXYSPVSI
LEIKQGPKEPFRDYVDRFYKTIRAEQASQPVKAWMTETLLIQ----NANPDCK-HILKAL
--GTGASLEEML-TACQGVGGPAH-----------------KARVL--------------
---------AEA---M---A-------SANNAQGTAVFLQ----RGNGN----RGGKRPL
KCFNCG-------KEG-HTARNCK--------------------APRR----KG---CWR
CGQE-GHQLKN--------C---PATNTG---KVNF------------------------
----L-------------------------------------------------------
--------------------------------------G----------KPTPTWWG---
-------------------------------------------CRPG-------------
N------------FV------------------------------------------QKE
EVVEPTAP----------------------------------------------------
--------------------PI--------------------------------------
EIY---Q-----------------------------------------------------
-----------------------------------------EEHKRTQ------------
------KGLKGEEELPP-------------------------------------------
------------------------------------------------------------
------------------------------------------------------------
------------------------------------------------------------
-------------SYSLKSL------------------F--GK-----------------
-----------------------------------DQ-----------------------
------------------------------------------------------------
-------------------------------------------------
>gi|45594450|gb|AAS68562.1| gag protein [Human immunodeficiency virus 1]
------------------------------------------------------------
------------------------------------------------------------
------------------------------------------------------------
------------------------------------------------------------
------------------------------------------------------------
------------------------------------------------------------
-VVTNAQGQLVHQP-LSPRTLNAWVKAVEEKEFKPEIIPMFMALSEGAV-----------
---PYDIN-TMLNAIGGHQ-GAL-QVLKEVINEEAAEWDRTHPQM-AGPL-PPGQI-REP
TGSDIAGTTSTQQEQLHWI---S--RAG--NPVPVGD-IYRKWIVLGLNKMVKMYSPVSI
LDIKQGPKEPFRDYVDRFYKTLRAEQATQEVKNWMTETLLVQ----NANPDCK-QILKAM
--GPGASLEEMM-VACQGVGGPTH-----------------KAKVL--------------
------------------------------------------------------------
------------------------------------------------------------
------------------------------------------------------------
------------------------------------------------------------
------------------------------------------------------------
------------------------------------------------------------
------------------------------------------------------------
------------------------------------------------------------
------------------------------------------------------------
------------------------------------------------------------
------------------------------------------------------------
------------------------------------------------------------
------------------------------------------------------------
------------------------------------------------------------
------------------------------------------------------------
------------------------------------------------------------
------------------------------------------------------------
------------------------------------------------------------
-------------------------------------------------
>gi|2105025|gb|AAB57869.1| p24 [Human immunodeficiency virus type 1]
------------------------------------------------------------
------------------------------------------------------------
-------------------------------------------------------QEVM-
-GSRKSAGAAKEDTSARQTGQ---------------------------------------
------------------------------------------------------------
----------------------------------------------------NY------
PIIPNAQGQMVHQP-LSPRTLNAWVKAVEERAFNPEVIPMFMALSEGAI-----------
---PYDIN-TMLNAIGGHQ-GAL-QVLKEVINEEAADWDRTHPPP-IGPL-PPGQI-REP
TGSDIAGTTSNQQEQIHWT---T--RPN--QPIPVGD-IYRKWIVIGLNKMVKMYSPVSI
LDIKQGPKEPFRDYVDRFYKTLRAEQASQEVKNWMTETLLVQ----NANPDCK-QILKSL
--GPGASLEEMM-VACQGVGGPTH-----------------KARVX--------------
---------XEA---------MATA-----------------------------------
------------------------------------------------------------
------------------------------------------------------------
------------------------------------------------------------
------------------------------------------------------------
------------------------------------------------------------
------------------------------------------------------------
------------------------------------------------------------
------------------------------------------------------------
------------------------------------------------------------
------------------------------------------------------------
------------------------------------------------------------
------------------------------------------------------------
------------------------------------------------------------
------------------------------------------------------------
------------------------------------------------------------
------------------------------------------------------------
------------------------------------------------------------
-------------------------------------------------
>gi|19773842|gb|AAL98902.1|AF383281_1 p24 [Human immunodeficiency virus type 1]
------------------------------------------------------------
------------------------------------------------------------
------------------------------------------------------------
------------------------------------------------------------
------------------------------------------------------------
------------------------------------------------------------
PIIQNAQGHQVHQP-LSPRTLNAWVKAVEEKAFNPEIIPMFMALSEGAI-----------
---PYDIN-TMLNAIGGHQ-GAL-QILKEVINDEAADWDRTHPPP-IGPL-PPGQI-REP
TGSDIAGTTSNQAEQIHWT---T--RPN--QSIPVGD-IYRKWIVLGLNKMVKMYSPVSI
LDIKQGPKEPFRDYVDRFYKTLRAEQASQEVKNWMTETLLVQ----NANPDCK-QILKSL
--GPGASLEEMM-VACQGVGGPSH-----------------KARVL--------------
------------------------------------------------------------
------------------------------------------------------------
------------------------------------------------------------
------------------------------------------------------------
------------------------------------------------------------
------------------------------------------------------------
------------------------------------------------------------
------------------------------------------------------------
------------------------------------------------------------
------------------------------------------------------------
------------------------------------------------------------
------------------------------------------------------------
------------------------------------------------------------
------------------------------------------------------------
------------------------------------------------------------
------------------------------------------------------------
------------------------------------------------------------
------------------------------------------------------------
-------------------------------------------------
>gi|37935930|gb|AAO47172.1| gag protein [Human immunodeficiency virus 1]
MGASASV-LTGSKLDA-----WEQIR------LKPGSKKKYKLKHIVWAS----RELETF
AC--NPELLETAEGNEKLLQQ--------------LEPALKTGTRDLQSLWN--------
-------TIVVL--WCVHNRYKVEDTQQ----------------------AIQKLKEVM-
-ESKKSASAAKEDTSAKQTGQ---------------------------------------
------------------------------------------------------------
----------------------------------------------------NY------
PIIQNAQGHQVHQX-LSPRTLNAWVKAVEEKAFNPEIIPMFMALSEGAI-----------
---PYDIN-TMLNAIGGHQ-GAL-QILKEVINDEAADWDRTHPPP-IGPL-PPGQI-REP
TGSDIAGTTSNQAEQIHWT---T--RPN--QSIPVGD-IYRKWIVLGLNKMVKMYSPVSI
LDIKQGPKEPFRDYVDRFYKTLRAEQASQEVKNWMTETLLVQ----NANPDCK-QILKSL
--GPGASLEEMM-VACQGVGGPSH-----------------KARVL--------------
---------AEA---------MATAQQDLKGGYTSVFM------QRGQN----PNRRGAI
KCFNCG-------KEG-HIAKNCR--------------------APRR----KG---CWK
CGQE-GHQMKD-------------CKNGK---QANF------------------------
----L-------------------------------------------------------
--------------------------------------GKYWPPGGARPGNYVQKQVPP-
--------------------------------------ATPSAPPMEEEMKGQENREQNP
N-----------------------------------------------------------
------------------------------------------------------------
------------------------------------------------------------
------------------------------------------------------------
------------------------------------------------------------
------------------------------------------------------------
------------------------------------------------------------
------------------------------------------------------------
------------------------------------------------------------
------------------------------------------------------------
-----------------------------------EL--------------YPFASLKSL
FGTDQ-------------------------------------------------------
-------------------------------------------------
>gi|37935880|gb|AAO47129.1| gag protein [Human immunodeficiency virus 1]
MGARASV-LTGSKLDA-----WEHIR------LKPGSKKHYRLKHLVWAS----RELDRF
AC--NPELLETAEGNEQLLQQ--------------LEPALKTGSDSLQSLWN--------
-------TIAVL--WCVHKRYKVEDTQQ----------------------AIQKLKEVM-
-RNRKSAN---EDTXXKQTSQ---------------------------------------
------------------------------------------------------------
----------------------------------------------------NY------
PVXASAQGQMVYQA-LSPRTLNAWVKAVEEKAFNPEIIPMFMALSEGAI-----------
---SHDVN-TMLNAIGGHQ-GAL-QVLKEVINDEAAEWDRIHPQP-VGPL-PPGQI-REP
TGSDIAGTTSTQQEQIHWT---T--RAN--NPIPVGD-IYRKWIVLGLNKMVKMYSPVSI
LDVRQGPKEPFRDYVDRFYKILRAEQATQEVKNWMTETLLVQ----NANPDCK-QILKAL
--GPGATLEEMM-VACQGVGGPTH-----------------KAKIL--------------
---------AEA---------MASAHQDIKGGYTAVFM------QRGQN----PIRKRPI
KCFNCG-------KEG-HVARNCR--------------------APRK----KG---CWK
CGQE-GHQMKD-------------CKH-----QANF------------------------
----L-------------------------------------------------------
--------------------------------------GRYWPPGGTRPGNYLQKQVSP-
--------------------------------------SAPPMEEVVKEQEDQNQGK-DQ
N-----------------------------------------------------------
------------------------------------------------------------
------------------------------------------------------------
------------------------------------------------------------
------------------------------------------------------------
------------------------------------------------------------
------------------------------------------------------------
------------------------------------------------------------
------------------------------------------------------------
------------------------------------------------------------
-----------------------------------EL--------------YPFASLKSL
FGTDQ-------------------------------------------------------
-------------------------------------------------
>gi|19773809|gb|AAL98886.1|AF383264_1 p24 [Human immunodeficiency virus type 1]
------------------------------------------------------------
------------------------------------------------------------
------------------------------------------------------------
------------------------------------------------------------
------------------------------------------------------------
------------------------------------------------------------
PVVASAQGQMVYQA-LSPRTLNAWVKAVEEKAFNPEIIPMFMALSEGAI-----------
---SHDVN-TMLNAIGGHQ-GAL-QVLKEVINDEAAEWDRIHPQP-VGPL-PPGQI-REP
TGSDIAGTTSTQQEQIHWT---T--RAN--NPIPVGD-IYRKWIVLGLNKMVKMYSPVSI
LDVRQGPKEPFRDYVDRFYKILRAEQATQEVKNWMTETLLVQ----XANPDCK-QILKAL
--GPGATLEEMM-VACQGVGGPTH-----------------KAKIL--------------
------------------------------------------------------------
------------------------------------------------------------
------------------------------------------------------------
------------------------------------------------------------
------------------------------------------------------------
------------------------------------------------------------
------------------------------------------------------------
------------------------------------------------------------
------------------------------------------------------------
------------------------------------------------------------
------------------------------------------------------------
------------------------------------------------------------
------------------------------------------------------------
------------------------------------------------------------
------------------------------------------------------------
------------------------------------------------------------
------------------------------------------------------------
------------------------------------------------------------
-------------------------------------------------
>gi|19773844|gb|AAL98903.1|AF383282_1 p24 [Human immunodeficiency virus type 1]
------------------------------------------------------------
------------------------------------------------------------
------------------------------------------------------------
------------------------------------------------------------
------------------------------------------------------------
------------------------------------------------------------
----NAQGQMVHQA-LSPRTLNAWVKAVEEKAFNPEIIPMFMALSEGAI-----------
---PYDIN-TMLNAVGGHQ-GAL-QVLKEVINEEAGEWDRAHPPA-MGPL-PPGQL-RDP
TGSDIAGTTSTQQEQIAWT---T--RAN--NPIPVGD-IYRKWIVLGLNKMVKMYSPVSI
LDIKQGPKEPFRDYVDRFYKTLRAEQASQEVKSWMTETLLVQ----NSNPDCK-QILKAL
--GPGATLEEMM-VACQGVGGPTH-----------------KAKIL--------------
------------------------------------------------------------
------------------------------------------------------------
------------------------------------------------------------
------------------------------------------------------------
------------------------------------------------------------
------------------------------------------------------------
------------------------------------------------------------
------------------------------------------------------------
------------------------------------------------------------
------------------------------------------------------------
------------------------------------------------------------
------------------------------------------------------------
------------------------------------------------------------
------------------------------------------------------------
------------------------------------------------------------
------------------------------------------------------------
------------------------------------------------------------
------------------------------------------------------------
-------------------------------------------------
>gi|119024596|gb|AAO47111.2| gag protein [Human immunodeficiency virus 1]
MGARASV-LTGSKLDA-----WEKIR------LKPGSKKKYRLKHLIWAS----KELERF
EC--NPGLLEYAEGNEQLLQQ--------------LEPALATGSESLKSLWN--------
-------LLAVL--WCVHSRIDIQDTQQ----------------------AVQKVKEKM-
-ANRKSADAAKKETSPKQTSQ---------------------------------------
------------------------------------------------------------
----------------------------------------------------NY------
PVVANAQGQMVHQA-XSPRTLNAWVKAVEEKAFNPEIIPMFMALSEGAI-----------
---PYDIN-TMLNAVGGHQ-GAL-QVLKEVINEEAGEWDRAHPPA-MGPL-PPGQL-RDP
TGSDIAGTTSTQQEQIAWT---T--RAN--NPIPVGD-IYRKWIVLGLNKMVKMYSPVSI
LDIKQGPKEPFRDYVDRFYKTLRAEQASQEVKSWMTETLLVQ----NSNPDCK-QILKAL
--GPGATLEEMM-VACQGVGGPTH-----------------KAKIL--------------
---------AEA---------MVSAQQDLKGGYTSIFM------QRGQS----PNKRRTI
KCFNCG-------KEG-HVAKNCR--------------------APRK----RG---CWK
CGQE-GHQMKD-------------CNNGR---QANF------------------------
----L-------------------------------------------------------
--------------------------------------GKYWPPGGTRPGNYLQKQVSP-
--------------------------------------TAPPXEEIVKGQENQSQGX-BQ
X-----------------------------------------------------------
------------------------------------------------------------
------------------------------------------------------------
------------------------------------------------------------
------------------------------------------------------------
------------------------------------------------------------
------------------------------------------------------------
------------------------------------------------------------
------------------------------------------------------------
------------------------------------------------------------
-----------------------------------EL--------------YPFASLKSL
FGTDQ-------------------------------------------------------
-------------------------------------------------
>gi|19773868|gb|AAL98915.1|AF383294_1 p24 [Human immunodeficiency virus type 1]
------------------------------------------------------------
------------------------------------------------------------
------------------------------------------------------------
------------------------------------------------------------
------------------------------------------------------------
------------------------------------------------------------
PIITNAQGQAVHQP-ISPRTLNAWVKAVEEKAFNPEIIPMFMALSEGAV-----------
---PYDIN-XMLNAIGGHQ-GAL-QVLKEVINEEAADWDRTHPPQ-IGPL-PPGTI-REP
TGSDIAGTTSTQQEQIHWI---T--RPG--NSIPVGD-IYRKWIVLGLNKMVKMYSPVSI
LDIRQGPKEPFRDYVDRFYKTLRAEQASQEVKNWMTETLLVQ----NXNPDCK-QILKAL
--GPGATLEEMM-VACQGVGGPTH-----------------KAKIL--------------
------------------------------------------------------------
------------------------------------------------------------
------------------------------------------------------------
------------------------------------------------------------
------------------------------------------------------------
------------------------------------------------------------
------------------------------------------------------------
------------------------------------------------------------
------------------------------------------------------------
------------------------------------------------------------
------------------------------------------------------------
------------------------------------------------------------
------------------------------------------------------------
------------------------------------------------------------
------------------------------------------------------------
------------------------------------------------------------
------------------------------------------------------------
------------------------------------------------------------
-------------------------------------------------
>gi|75646898|sp|Q79665|GAG_HV1MV RecName: Full=Gag polyprotein; AltName: Full=Pr55Gag; Contains: RecName: Full=Matrix protein p17; Short=MA; Contains: RecName: Full=Capsid protein p24; Short=CA; Contains: RecName: Full=Spacer peptide p2; Contains: RecName: Full=Nucleocapsid protein p7; Short=NC; Contains: RecName: Full=Spacer peptide p1; Contains: RecName: Full=p6-gag >gi|469240|gb|AAA44859.1| gag polyprotein
MGARASV-LTGSKLDA-----WERIR------LRPGSKKAYRLKHLVWAS----RELERY
AC--NPGLLETAEGTEQLLQQ--------------LEPALKTGSEDLKSLWN--------
-------AIAVL--WCVHNRFDIRDTQQ----------------------AIQKLKEVM-
-ASRKSAEAAKEETSPRQTSQ---------------------------------------
------------------------------------------------------------
----------------------------------------------------NY------
PIVTNAQGQMVHQA-ISPRTLNAWVKAVEEKAFNPEIIPMFMALSEGAV-----------
---PYDIN-TMLNAIGGHQ-GAL-QVLKEVINEEAAEWDRTHPPA-MGPL-PPGQI-REP
TGSDIAGTTSTQQEQIIWT---T--RGA--NSIPVGD-IYRKWIVLGLNKMVKMYSPVSI
LDIRQGPKEPFRDYVDRFYKTLRAEQATQEVKNWMTETLLVQ----NSNPDCK-QILKAL
--GPEATLEEMM-VACQGVGGPTH-----------------KAKIL--------------
---------AEA---------MASAQQDLKGGYTAVFM------QRGQN----PNRKGPI
KCFNCG-------KEG-HIAKNCR--------------------APRK----RG---CWK
CGQE-GHQMKD-------------CKNGR---QANF------------------------
----L-------------------------------------------------------
--------------------------------------GKYWPPGGTRPGNYVQKQVSP-
--------------------------------------SAPPM---EEAVKEQENQS-QK
G-----------------------------------------------------------
------------------------------------------------------------
------------------------------------------------------------
------------------------------------------------------------
------------------------------------------------------------
------------------------------------------------------------
------------------------------------------------------------
------------------------------------------------------------
------------------------------------------------------------
------------------------------------------------------------
-----------------------------------DQ--------------EELY-----
----PFASLK--------------------------------------------------
------------------SLFGTDQ------------------------
>gi|110815944|sp|Q79666|POL_HV1MV RecName: Full=Gag-Pol polyprotein; AltName: Full=Pr160Gag-Pol; Contains: RecName: Full=Matrix protein p17; Short=MA; Contains: RecName: Full=Capsid protein p24; Short=CA; Contains: RecName: Full=Spacer peptide p2; Contains: RecName: Full=Nucleocapsid protein p7; Short=NC; Contains: RecName: Full=Transframe peptide; Short=TF; Contains: RecName: Full=p6-pol; Short=p6*; Contains: RecName: Full=Protease; AltName: Full=Retropepsin; AltName: Full=PR; Contains: RecName: Full=Reverse transcriptase/ribonuclease H; AltName: Full=p66 RT; Contains: RecName: Full=p51 RT; Contains: RecName: Full=p15; Contains: RecName: Full=Integrase; Short=IN
MGARASV-LTGSKLDA-----WERIR------LRPGSKKAYRLKHLVWAS----RELERY
AC--NPGLLETAEGTEQLLQQ--------------LEPALKTGSEDLKSLWN--------
-------AIAVL--WCVHNRFDIRDTQQ----------------------AIQKLKEVM-
-ASRKSAEAAKEETSPRQTSQ---------------------------------------
------------------------------------------------------------
----------------------------------------------------NY------
PIVTNAQGQMVHQA-ISPRTLNAWVKAVEEKAFNPEIIPMFMALSEGAV-----------
---PYDIN-TMLNAIGGHQ-GAL-QVLKEVINEEAAEWDRTHPPA-MGPL-PPGQI-REP
TGSDIAGTTSTQQEQIIWT---T--RGA--NSIPVGD-IYRKWIVLGLNKMVKMYSPVSI
LDIRQGPKEPFRDYVDRFYKTLRAEQATQEVKNWMTETLLVQ----NSNPDCK-QILKAL
--GPEATLEEMM-VACQGVGGPTH-----------------KAKIL--------------
---------AEA---------MASAQQDLKGGYTAVFM------QRGQN----PNRKGPI
KCFNCG-------KEG-HIAKNCR--------------------APRK----RG---CWK
CGQE-GHQMKD-------------CKNGR---QANF------------------------
----F-------------------------------------------------------
--------------------------------------REVLASGGHEARQLCAETSVP-
--------------------------------------ISPTNGGGSEGTRESESEG-GS
G-----------------------------------------------------------
------------------------------------------------------------
------------------------------------------------------------
------------------------------------------------------------
------------------------------------------------------------
------------------------------------------------------------
------------------------------------------------------------
------------------------------------------------------------
------------------------------------------------------------
------------------------------------------------------------
-----------------------------------RA--------------VPICLPQIP
LWDRPIVTAKVGGHLCEALLDTGADDTVLNNIQLEGRWTPKMIGGIGGFIKVKEYNNVTV
EVQGKEVQGTVLVGPTPVNILGRNILTGLGCTLNFPISPIAPVPVKL--
>gi|19773828|gb|AAL98895.1|AF383274_1 p24 [Human immunodeficiency virus type 1]
------------------------------------------------------------
------------------------------------------------------------
------------------------------------------------------------
------------------------------------------------------------
------------------------------------------------------------
------------------------------------------------------------
PIVTNAQGQMVHQA-LSPRTLNAWVKAVEEKAFNPEIIPMFMALSEGAV-----------
---PYDIN-TLLNAIGGHQ-GAL-QVLKEVINEEAADWDRTHPPA-MGPL-PPGQI-REP
TGSDIAGTTSTQQEQIHWI---T--RGA--NPIPVGD-IYRKWIVLGLNKMVKMYSPVSI
LDIRQGPKEPFRDYVDRFYKTLRAEQASQEVKNWMTETLLVQ----NSNPDCK-QILKAL
--GPGATLEEMM-VACQGVGGPTH-----------------KAKIL--------------
------------------------------------------------------------
------------------------------------------------------------
------------------------------------------------------------
------------------------------------------------------------
------------------------------------------------------------
------------------------------------------------------------
------------------------------------------------------------
------------------------------------------------------------
------------------------------------------------------------
------------------------------------------------------------
------------------------------------------------------------
------------------------------------------------------------
------------------------------------------------------------
------------------------------------------------------------
------------------------------------------------------------
------------------------------------------------------------
------------------------------------------------------------
------------------------------------------------------------
-------------------------------------------------
>gi|19773815|gb|AAL98889.1|AF383267_1 p24 [Human immunodeficiency virus type 1]
------------------------------------------------------------
------------------------------------------------------------
------------------------------------------------------------
------------------------------------------------------------
------------------------------------------------------------
------------------------------------------------------------
PIVTNAQGQHVHQA-LSPRTLNAWVKAVEEKAFNPEIIPMFMALSEGAV-----------
---PYDIN-VMLNAIGGHQ-GAL-QVLKEVINDEAADWDRTHPQQ-AGPL-PPGQI-REP
TGSDIAGTTSTQQEQIHWT---T--RAG--NPVPVGD-IYRKWIVLGLNKMVKMYSPVSI
LDIRQGPKEPFRDYVDRFYKTLRAEQASQEVKNWMTETLLVQ----NSNPDCK-QILKAL
--GPGATLEEMM-VACQGVGGPTH-----------------KAKIL--------------
------------------------------------------------------------
------------------------------------------------------------
------------------------------------------------------------
------------------------------------------------------------
------------------------------------------------------------
------------------------------------------------------------
------------------------------------------------------------
------------------------------------------------------------
------------------------------------------------------------
------------------------------------------------------------
------------------------------------------------------------
------------------------------------------------------------
------------------------------------------------------------
------------------------------------------------------------
------------------------------------------------------------
------------------------------------------------------------
------------------------------------------------------------
------------------------------------------------------------
-------------------------------------------------
>gi|19773854|gb|AAL98908.1|AF383287_1 p24 [Human immunodeficiency virus type 1]
------------------------------------------------------------
------------------------------------------------------------
------------------------------------------------------------
------------------------------------------------------------
------------------------------------------------------------
------------------------------------------------------------
PIVTNAQGQAVHQP-LSPRTLNAWVKAVEEKAFNPEIIPMFMALSEGAI-----------
---SYDIN-VMLNAIGGHQ-GAL-QVLKEVINEEAADWDRTHPPP-IGPL-PPGQI-REP
TGSDIAGTTSTQQEQIHWT---S--RPG--NPIPVXD-IYRKWIVLGLNKMVKMYSPVSI
LDIRQGPKEPFRDYVDRFYKTLRAEQASQEVKNWMTETLLVQ----NSNPDCK-QILKAL
--GPGATLEEMM-VACQGVGGPTH-----------------KAKIL--------------
------------------------------------------------------------
------------------------------------------------------------
------------------------------------------------------------
------------------------------------------------------------
------------------------------------------------------------
------------------------------------------------------------
------------------------------------------------------------
------------------------------------------------------------
------------------------------------------------------------
------------------------------------------------------------
------------------------------------------------------------
------------------------------------------------------------
------------------------------------------------------------
------------------------------------------------------------
------------------------------------------------------------
------------------------------------------------------------
------------------------------------------------------------
------------------------------------------------------------
-------------------------------------------------
>gi|19773813|gb|AAL98888.1|AF383266_1 p24 [Human immunodeficiency virus type 1]
------------------------------------------------------------
------------------------------------------------------------
------------------------------------------------------------
------------------------------------------------------------
------------------------------------------------------------
------------------------------------------------------------
PIVTNAQGQAVHQP-LSPRTLNAWVKAVEEKAFNPEIIPMFMALSEGAI-----------
---SYDIN-VMLNAIGGHQ-GAL-QVLKEVINEEAADWDRTHPPP-IGPL-PPGQI-REP
TGSDIAGTTSTQQEQIHWT---S--RAG--NPIPVGD-IYRKWIVLGLNKMVKMYSPVSI
LDIRQGPKEPFRDYVDRFYKTLRAEQASQEVKNWMTETLLVQ----NSNPDCK-QILKAL
--GPGATLEEMM-VACQGVGGPTH-----------------KAKIL--------------
------------------------------------------------------------
------------------------------------------------------------
------------------------------------------------------------
------------------------------------------------------------
------------------------------------------------------------
------------------------------------------------------------
------------------------------------------------------------
------------------------------------------------------------
------------------------------------------------------------
------------------------------------------------------------
------------------------------------------------------------
------------------------------------------------------------
------------------------------------------------------------
------------------------------------------------------------
------------------------------------------------------------
------------------------------------------------------------
------------------------------------------------------------
------------------------------------------------------------
-------------------------------------------------
>gi|19773807|gb|AAL98885.1|AF383263_1 p24 [Human immunodeficiency virus type 1]
------------------------------------------------------------
------------------------------------------------------------
------------------------------------------------------------
------------------------------------------------------------
------------------------------------------------------------
------------------------------------------------------------
PIVTNAQGQVTHQP-ISPRTLNAWVKAVEEKAFNPEIIPMFMALSEGAI-----------
---PYDIN-TMLNAIGGHQ-GAL-QVLKEVINEEAADWDRTHPPP-VGPL-PPGQI-REP
TGSDIAGTTSTQQEQIQWI---T--RPN--QPIPVGD-IYRKWIVLGLNKMVKMYSPVSI
LDIKQGPKEPFRDYVDRFYKVLRAEQASQEVKNWMTETLLVQ----NSNPDCK-QILKSL
--GPGATLEEMM-VACQGVGGPTH-----------------KARVL--------------
------------------------------------------------------------
------------------------------------------------------------
------------------------------------------------------------
------------------------------------------------------------
------------------------------------------------------------
------------------------------------------------------------
------------------------------------------------------------
------------------------------------------------------------
------------------------------------------------------------
------------------------------------------------------------
------------------------------------------------------------
------------------------------------------------------------
------------------------------------------------------------
------------------------------------------------------------
------------------------------------------------------------
------------------------------------------------------------
------------------------------------------------------------
------------------------------------------------------------
-------------------------------------------------
>gi|37935979|gb|AAO47216.1| gag protein [Human immunodeficiency virus 1]
MGASASV-LTGSKLDA-----WERIR------LKPGSKKTYKLKHLVWAS----RELDRF
AC--NPGLLETAEGNEKLLQQ--------------LEPALKTGSESLQSLWN--------
-------TITVL--WCVHNRYQVIDTQE----------------------AIQKLKEVM-
-GSRKSAEAAKENKSTKQEGQ---------------------------------------
------------------------------------------------------------
----------------------------------------------------NY------
PIVTNAQGQVTHQP-ISPRTLNAWVKAVEEKAFNPEIIPMFMALSEGAI-----------
---PYDIN-TMLNAIGGHQ-GAL-QVLKEVINEEAADWDRTHPPP-VGPL-PPGQI-REP
TGSDIAGTTSTQQEQIQWI---T--RPN--QPIPVGD-IYRKWIVLGLNKMVKMYSPVSI
LDIKQGPKEPFRDYVDRFYKVLRAEQASQEVKNWMTETLLVQ----NSNPDCK-QILKSL
--GPGATLEEMM-VACQGVGGPTH-----------------KARVL--------------
---------AEA---------MATAQQDLRGGCTAVFM------QRGQN----QGRKGPI
KCFNCG-------KEG-HIAKNCR--------------------APRR----KG---CWK
CGQE-GHQMKD-------------CRNGK---QANF------------------------
----L-------------------------------------------------------
--------------------------------------GKYWPPGGTRPGNYVQKQVHP-
--------------------------------------SAPPMEEETKGQESQEQKG-SP
N-----------------------------------------------------------
------------------------------------------------------------
------------------------------------------------------------
------------------------------------------------------------
------------------------------------------------------------
------------------------------------------------------------
------------------------------------------------------------
------------------------------------------------------------
------------------------------------------------------------
------------------------------------------------------------
-----------------------------------EL--------------YPFASLKSL
FGTDQ-------------------------------------------------------
-------------------------------------------------
>gi|19773820|gb|AAL98891.1|AF383270_1 p24 [Human immunodeficiency virus type 1]
------------------------------------------------------------
------------------------------------------------------------
------------------------------------------------------------
------------------------------------------------------------
------------------------------------------------------------
------------------------------------------------------------
PIVTNAQGQATHQP-LSPRTLNAWVKAVEEKAFNPEIIPMFMALSEGAI-----------
---PYDIN-TMLNAIGGHQ-GAL-QVLKEVINEEAADWDRAHPPP-IGPL-PPGQL-REP
TGSDIAGTTSTQQEQIHWI---T--RAN--NSIPVGD-IYRKWIVLGLNKMVKMYSPVSI
LDIKQGPKEPFRDYVDRFYKTLRAEQASQDVKNWMTETLLVQ----NSNPDCK-QILKAL
--GPGATLEEMM-VACQGVGGPTH-----------------KARVL--------------
------------------------------------------------------------
------------------------------------------------------------
------------------------------------------------------------
------------------------------------------------------------
------------------------------------------------------------
------------------------------------------------------------
------------------------------------------------------------
------------------------------------------------------------
------------------------------------------------------------
------------------------------------------------------------
------------------------------------------------------------
------------------------------------------------------------
------------------------------------------------------------
------------------------------------------------------------
------------------------------------------------------------
------------------------------------------------------------
------------------------------------------------------------
------------------------------------------------------------
-------------------------------------------------
>gi|19773836|gb|AAL98899.1|AF383278_1 p24 [Human immunodeficiency virus type 1]
------------------------------------------------------------
------------------------------------------------------------
------------------------------------------------------------
------------------------------------------------------------
------------------------------------------------------------
------------------------------------------------------------
PIVPNAQGQLVHQA-LSPRTLNAWVKAVEEKAFNPEIIPMFMALSEGAI-----------
---SYDIN-TMLNAIGGHQ-GAL-QVLKEVINEEAAEWDRTHPPA-VGPL-PPGQI-REP
TGSDIAGTTSTQQKQVHWT---T--RAN--NPVPIGD-IYKKWIVLGLNKMVKMYSPVSI
LDIKQGPKEPFRDYVDRFYKTLRAEQATQEVKNWMTETLLVQ----NANPDCK-QILKSL
--GPGATLEEMM-VACQGVGGPGH-----------------KARLL--------------
------------------------------------------------------------
------------------------------------------------------------
------------------------------------------------------------
------------------------------------------------------------
------------------------------------------------------------
------------------------------------------------------------
------------------------------------------------------------
------------------------------------------------------------
------------------------------------------------------------
------------------------------------------------------------
------------------------------------------------------------
------------------------------------------------------------
------------------------------------------------------------
------------------------------------------------------------
------------------------------------------------------------
------------------------------------------------------------
------------------------------------------------------------
------------------------------------------------------------
-------------------------------------------------
>gi|51599139|gb|AAU08223.1| gag protein [Human immunodeficiency virus 1]
MGASASV-LKGSKLDA-----WEKIR------LKPGSKKQYKLKHLVWAS----RELERF
AC--DPELLETAEGNEQLLQQ--------------LEPALKTGSKDLQSLWN--------
-------TIAVL--WCVHHRYKVEDTQR----------------------AIQKLKEVM-
-RDRKSA----EDTGVKQTGQ---------------------------------------
------------------------------------------------------------
----------------------------------------------------NY------
PIVANAQGQMVHSA-ISPRTLNAWVKAVEEKAFNPEIIPMFMALSEGTI-----------
---PYDIN-TMLNAIGGHQ-GAL-QMLKEVINEEAAEWDRTHPPP-IGPL-PPGQI-REP
TGSDIAGTTSTPQEQIHWT---T--RPN--QPIPVGD-IYRKWIVLGLNKMVKMYSPVSI
LDIKQGPKEPFRDYVDRFYKTLRAEQATQEVKNWMTETLLVQ----NSNPDCK-QILKAL
--GPGATLEEMM-VACQGVGGPTH-----------------KARVL--------------
---------AEA---------MATAQQDLRGGYSAVFM------QRGQN----PNRRRTI
KCFNCG-------KEG-HIAKNCR--------------------APRK----KG---CWK
CGQE-GHQMKD-------------CKNGK---QANF------------------------
----L-------------------------------------------------------
--------------------------------------GKYWPPGGTRPGNYLQKQVAP-
--------------------------------------SAPPMEEGMQGQENQEQKE-GP
T-----------------------------------------------------------
------------------------------------------------------------
------------------------------------------------------------
------------------------------------------------------------
------------------------------------------------------------
------------------------------------------------------------
------------------------------------------------------------
------------------------------------------------------------
------------------------------------------------------------
------------------------------------------------------------
-----------------------------------EL--------------YPFASLKSL
FGTDQ-------------------------------------------------------
-------------------------------------------------
>gi|19335964|emb|CAC38430.2| gag-pol fusion polyprotein precursor [Human immunodeficiency virus 1]
MGARASV-LTGSKLDA-----WEQIR------LKPGCKKKYRLKHLVWAS----RELDRS
AC--NPELLETAEGNEKLLQQ--------------LEPALKTGSESLQSLWN--------
-------TIAVL--WCVHNRIKVEDTQQ----------------------AIQKLKEVM-
-GSRKSAGTAKEDTSARQTGQ---------------------------------------
------------------------------------------------------------
----------------------------------------------------NY------
PIVTNAQGQMVHQS-LSPRTLNAWVKAVEEKAFNPEIIPMFMALSEGAI-----------
---PYDTN-TMLNAIGGHQ-GAL-QVLKEVINEEAAEWDRTHPPA-AGPL-PVGQI-REP
TGSDIAGTTSTQQEQVHWI---T--RPN--QPIPVGD-IYRKWIVLGLNKVVKMYSPVSI
LDIRQGPKEPFRDYVDRFYKTLRAEQATQEVKNWMTETLLVQ----NANPDCK-QILKSL
--GPGATLEEMM-IACQGVGGPTH-----------------KARVL--------------
---------AEA---------MAAA-QDLKGGYTAVFM------QRGQN----PSRKGPI
KCFNCG-------KEG-HLARNCR--------------------APRK----KG---CWK
CGQE-GHQMKD-------------CKNGR---QANF------------------------
----F-------------------------------------------------------
--------------------------------------REILASGGHEARQLCAETSVP-
--------------------------------------ISPTDDGGNEGTRESGTEG-GP
E-----------------------------------------------------------
------------------------------------------------------------
------------------------------------------------------------
------------------------------------------------------------
------------------------------------------------------------
------------------------------------------------------------
------------------------------------------------------------
------------------------------------------------------------
------------------------------------------------------------
------------------------------------------------------------
-----------------------------------RT--------------LSVCLPQIP
LWDRPVVTARVGGHLCEVLLDTGADDTVLTNIQLEGKWTPKMIGGIGGFIKVKEYNQVPV
EIEGREVLGTVLVGPTPVNIIGRNILTGLGCTLNFPISPIAPVPVKLK-
>gi|19335965|emb|CAC38421.2| gag-pol fusion polyprotein precursor [Human immunodeficiency virus 1]
MGARASV-LSGSKLDT-----WEQIR------LKPGCKKKYRLKHLVWAS----RELERF
AC--NPELLETAEGNEELLQQ--------------LEPALKTGSESLQSLWN--------
-------TIAVL--WCVHKRFKVEDTQQ----------------------AIQKLKEVM-
-GSRKSAGAAKEDTSARQTGQ---------------------------------------
------------------------------------------------------------
----------------------------------------------------NY------
PVVANAQGQMVHQS-LSPRTLNAWVKAVEEKAFNPEIIPMFMALSEGAI-----------
---PYDTN-TMLNAIGGHQ-GAL-QVLKEVINEEAAEWDRTHPQA-AGPL-PPGQI-REP
TGSDIAGTTSTQQEQVHWI---T--RPN--QPIPVGD-IYRKWIVLGLNKVVKMYSPVSI
LDIRQGPKEPFRDYVDRFYKTLRAEQATQEVKNWMTETLLVQ----NANPDCK-QILKSL
--GPGATLEEMM-IACQGVGGPTH-----------------KARVL--------------
---------AEA---------MSAA-QDLKGGYSAVFM------QRGQN----PGRKGPI
KCFNCG-------KEG-HLARNCR--------------------APRK----KG---CWK
CGQE-GHQMKD-------------CRNGK---QANF------------------------
----F-------------------------------------------------------
--------------------------------------REILASGGHEARQLCTETSVP-
--------------------------------------ISPTDDGGNEGTRKSGTEG-GP
E-----------------------------------------------------------
------------------------------------------------------------
------------------------------------------------------------
------------------------------------------------------------
------------------------------------------------------------
------------------------------------------------------------
------------------------------------------------------------
------------------------------------------------------------
------------------------------------------------------------
------------------------------------------------------------
-----------------------------------RT--------------LSVCLPQIP
LWDRPIVPARVGGHLCEVLLDTGADDTVLNNIQLEGKWTPKMIGGIGGFIKVKEYNQVPV
EIEGREVLGTVLVGPTPVNIIGRNILTGLGCTLNFPISPIAPVPVKLK-
>gi|19773862|gb|AAL98912.1|AF383291_1 p24 [Human immunodeficiency virus type 1]
------------------------------------------------------------
------------------------------------------------------------
------------------------------------------------------------
------------------------------------------------------------
------------------------------------------------------------
------------------------------------------------------------
PVVSNAQGQMIHQA-IAPRTLNAWVKAVEEKAFNPEIIPMFMALSEGAV-----------
---PYDIN-TMLNAIGGHQ-GAL-QVLKEVINEEAAEWDRXHPVP-VGPL-PPGQI-REP
TGSDIAGTTSTQQEQVHWM---T--RPN--NPVPVGD-IYRKWIVLGLNKMVKMYSPVSI
LDIRQGPKEPFRDYVDRFYKTLRAEQASQDVKNWMTETLLVQ----NANPDCK-QILKAL
--GPGATLEEMM-VACQGVGGPTH-----------------KARVL--------------
------------------------------------------------------------
------------------------------------------------------------
------------------------------------------------------------
------------------------------------------------------------
------------------------------------------------------------
------------------------------------------------------------
------------------------------------------------------------
------------------------------------------------------------
------------------------------------------------------------
------------------------------------------------------------
------------------------------------------------------------
------------------------------------------------------------
------------------------------------------------------------
------------------------------------------------------------
------------------------------------------------------------
------------------------------------------------------------
------------------------------------------------------------
------------------------------------------------------------
-------------------------------------------------
>gi|2105023|gb|AAB57868.1| p24 [Human immunodeficiency virus type 1]
------------------------------------------------------------
------------------------------------------------------------
------------------------------------------------------------
--NRKSAGAAKEDTSARQTGQ---------------------------------------
------------------------------------------------------------
----------------------------------------------------NY------
PIVQNPQGQMAHQP-LSPRTLNAWVKAVEEKAFNPEIIPMFMALSEGAV-----------
---PYDIN-TMLNAIGGHQ-GAL-QVLKEVINEEAADWDRTHPPA-AGPL-QPGQI-REP
TGSDIAGTTSTQQEQVHWT---T--RPN--NPVPVGD-IYRKWIVLGLNKMVKMYSPVSI
LDIRQGPKEPFRDYVDRFYKTLRAEQASQEVKHWMTETLLVQ----NANPDCK-QILKAL
--GPGATLEEMM-VACQGVGGPQH-----------------KAKIL--------------
---------AE-------------------------------------------------
------------------------------------------------------------
------------------------------------------------------------
------------------------------------------------------------
------------------------------------------------------------
------------------------------------------------------------
------------------------------------------------------------
------------------------------------------------------------
------------------------------------------------------------
------------------------------------------------------------
------------------------------------------------------------
------------------------------------------------------------
------------------------------------------------------------
------------------------------------------------------------
------------------------------------------------------------
------------------------------------------------------------
------------------------------------------------------------
------------------------------------------------------------
-------------------------------------------------
>gi|51599130|gb|AAU08215.1| gag protein [Human immunodeficiency virus 1]
MGASASV-LKGSKLDA-----WEQIR------LKPGCKKRYKLKHLVWAS----RELDRF
AC--NPELLETAEGNEKLLQQ--------------LEPALKTGSDSLHSLWN--------
-------TITVL--WCVHNRYKVEDTQQ----------------------AIQKLKEVM-
-GNRKSAGAAKEDTSARQPGQ---------------------------------------
------------------------------------------------------------
----------------------------------------------------NY------
PVIANAQGQMVHQP-ISPRTLNAWVKAVEEKAFNPEIIPMFMALSEGAI-----------
---PYDIN-TMLNAIGGHQ-GAL-QVLKEVINEEAADWDRTHPPA-VGPL-PPGQI-RDP
TGSDIAGTTSTQQEQVHWI---T--RPN--QSIPVGD-IYRKWIVLGLNKMVKMYSPVSI
LDIRQGPKEPFRDYVDRFYKTLRAEQATQEVKNWMTETLLVQ----NANPDCK-QILKSL
--GPGATLEEMM-VACQGVGGPAH-----------------KARVL--------------
---------AEA---------MATAHQDLKGGYTAVFM------QRGQN----PGRKGPI
KCFNCG-------KEG-HLARNCR--------------------APRK----KG---CWK
CGQE-GHQMKD-------------CRNGK---QANF------------------------
----L-------------------------------------------------------
--------------------------------------GKYWPPGGTRPGNYAQRQVPP-
--------------------------------------SAPPMEEEMKGQEN--QKG-DP
N-----------------------------------------------------------
------------------------------------------------------------
------------------------------------------------------------
------------------------------------------------------------
------------------------------------------------------------
------------------------------------------------------------
------------------------------------------------------------
------------------------------------------------------------
------------------------------------------------------------
------------------------------------------------------------
-----------------------------------EL--------------YPFASLKSL
FGTDQ-------------------------------------------------------
-------------------------------------------------
>gi|45594438|gb|AAS68556.1| gag protein [Human immunodeficiency virus 1]
------------------------------------------------------------
------------------------------------------------------------
------------------------------------------------------------
------------------------------------------------------------
------------------------------------------------------------
------------------------------------------------------------
PVVSNAQGQMIHQA-LSPRTLNAWVKAVEEKAFNPEIIPMFMALSEGAV-----------
---PYDIN-TMLNAIGGHQ-GAL-QILKEVINEEAAEWDRTHPQA-AGPL-PPGQI-REP
TGSDIAGTTSTQQEQVHWT---T--RAN--GAIPVGD-IYRKWIVLGLNKMVKMYSPVSI
LDIKQGPKEPFRDYVDRFYKTLRAEQATQDVKNWMTETLLVQ----NANPDCK-QILKAL
--GPGATLEEMM-VACQGVGGPSH-----------------KARVL--------------
------------------------------------------------------------
------------------------------------------------------------
------------------------------------------------------------
------------------------------------------------------------
------------------------------------------------------------
------------------------------------------------------------
------------------------------------------------------------
------------------------------------------------------------
------------------------------------------------------------
------------------------------------------------------------
------------------------------------------------------------
------------------------------------------------------------
------------------------------------------------------------
------------------------------------------------------------
------------------------------------------------------------
------------------------------------------------------------
------------------------------------------------------------
------------------------------------------------------------
-------------------------------------------------
>gi|19773824|gb|AAL98893.1|AF383272_1 p24 [Human immunodeficiency virus type 1]
------------------------------------------------------------
------------------------------------------------------------
------------------------------------------------------------
------------------------------------------------------------
------------------------------------------------------------
------------------------------------------------------------
PVVANAQGQMVHQA-LSPRTLNAWVKAVEEKAFNPEIIPMFMALSEGAI-----------
---PYDIN-TMLNAIGGHQ-GAL-QVLKEVINDEAAEWDRTHPIP-VGPL-PPGQI-REP
TGSDIAGTTSTQQEQIHWT---T--RPN--QAIPVGD-IYRKWIVLGLNKMVKMYSPVSI
LDIKQGPKEPFRDYVDRFYKTLRAEQATQEVKNWMTETLLVQ----NANPDCK-QILKAL
--GPGATLEEMM-VACQGVGGPSH-----------------KAKVL--------------
------------------------------------------------------------
------------------------------------------------------------
------------------------------------------------------------
------------------------------------------------------------
------------------------------------------------------------
------------------------------------------------------------
------------------------------------------------------------
------------------------------------------------------------
------------------------------------------------------------
------------------------------------------------------------
------------------------------------------------------------
------------------------------------------------------------
------------------------------------------------------------
------------------------------------------------------------
------------------------------------------------------------
------------------------------------------------------------
------------------------------------------------------------
------------------------------------------------------------
-------------------------------------------------
>gi|19773811|gb|AAL98887.1|AF383265_1 p24 [Human immunodeficiency virus type 1]
------------------------------------------------------------
------------------------------------------------------------
------------------------------------------------------------
------------------------------------------------------------
------------------------------------------------------------
------------------------------------------------------------
PVVQNAQGQMVHQA-LSPRTLNAWVKAVEEKAFNPEIIPMFMALSEGAT-----------
---SYDIN-TMLNAIGGHQ-GAL-QVLKEVINEEAAEWDRTHPIA-VGPL-PPGQI-REP
TGSDIAGTTSTLQEQVHWT---T--RAN--NPIPVGD-IYRKWIVLGLNKMVKMYSPVSI
LDIKQGPKEPFRDYVDRFYKTLRAEQAXQEVKNWMTETLLVQ----NANPDCK-QILKAL
--GPGATLEEMM-VACQGVGGPTH-----------------KARVL--------------
------------------------------------------------------------
------------------------------------------------------------
------------------------------------------------------------
------------------------------------------------------------
------------------------------------------------------------
------------------------------------------------------------
------------------------------------------------------------
------------------------------------------------------------
------------------------------------------------------------
------------------------------------------------------------
------------------------------------------------------------
------------------------------------------------------------
------------------------------------------------------------
------------------------------------------------------------
------------------------------------------------------------
------------------------------------------------------------
------------------------------------------------------------
------------------------------------------------------------
-------------------------------------------------
>gi|37935840|gb|AAO47093.1| gag protein [Human immunodeficiency virus 1]
MGARASV-LTGSKLDA-----WEQIK------LKPGCKKKYRLKHLVWAS----RELERF
AC--NPELLETAEGNEKLLQQ--------------LEPALKTGSESLQSLWN--------
-------TIAVL--WCVHNRFKVEDTQQ----------------------AIQKLREEK-
-GGRKSAGAAKEDTSARQTGQ---------------------------------------
------------------------------------------------------------
----------------------------------------------------NY------
PVVQNAQGQMVHQA-LSPRTLNAWVKAVEEKAFNPEIIPMFMALSEGAT-----------
---SYDIN-TMLNAIGGHQ-GAL-QVLKEVINEEAAEWDRTHPIA-VGPL-PPGQI-REP
TGSDIAGTTSTLQEQVHWT---T--RAN--NPIPVGD-IYRKWIVLGLNKMVKMYSPVSI
LDIKQGPKEPFRDYVDRFYKTLRAEQASQEVKNWMTETLLVQ----NANPDCK-QILKAL
--GPGATLEEMM-VACQGVGGPTH-----------------KARVL--------------
---------AEA---------MASAQQDLKGGYTAVFM------QRGQN----PIRRGPV
KCFNCG-------KEG-HIARNCR--------------------APRK----KG---CWN
CGQD-GHQMKD-------------CRNGK---QANF------------------------
----L-------------------------------------------------------
--------------------------------------GKYWPPGGTRPGNFMQKQVAP-
--------------------------------------SAPPMEEVVKGQENQEQKE-DS
------------------------------------------------------------
------------------------------------------------------------
------------------------------------------------------------
------------------------------------------------------------
------------------------------------------------------------
------------------------------------------------------------
------------------------------------------------------------
------------------------------------------------------------
------------------------------------------------------------
------------------------------------------------------------
------------------------------------N--------------ELYPFASLK
SLFGTDQ-----------------------------------------------------
-------------------------------------------------
>gi|19773826|gb|AAL98894.1|AF383273_1 p24 [Human immunodeficiency virus type 1]
------------------------------------------------------------
------------------------------------------------------------
------------------------------------------------------------
------------------------------------------------------------
------------------------------------------------------------
------------------------------------------------------------
PVVPNAQGQLIHQP-ISPRTLNAWVKAVEEKAFNPEIIPMFMALSEGAI-----------
---SYDIN-TMLNAIGGHQ-GAL-QVLKEVINEEAAEWDRTHPPP-IGPL-PPGQI-REP
TGSDIAGTTSTQQEQIHWT---T--RAN--NPIPIGD-VYRKWIVLGLNKMVKMYSPVSI
LDIRQGPKEPFRDYVDRFYKTLRAEQATQEVKNWMTETLLVQ----NANPDCR-QILKSL
--GPGATLEEMM-VACQGVGGPTH-----------------KARVL--------------
------------------------------------------------------------
------------------------------------------------------------
------------------------------------------------------------
------------------------------------------------------------
------------------------------------------------------------
------------------------------------------------------------
------------------------------------------------------------
------------------------------------------------------------
------------------------------------------------------------
------------------------------------------------------------
------------------------------------------------------------
------------------------------------------------------------
------------------------------------------------------------
------------------------------------------------------------
------------------------------------------------------------
------------------------------------------------------------
------------------------------------------------------------
------------------------------------------------------------
-------------------------------------------------
>gi|19773838|gb|AAL98900.1|AF383279_1 p24 [Human immunodeficiency virus type 1]
------------------------------------------------------------
------------------------------------------------------------
------------------------------------------------------------
------------------------------------------------------------
------------------------------------------------------------
------------------------------------------------------------
PVVSNAQGQMIHQP-ISPRTLNAWVKAVEEKAFNPEIIPMFMALSEGAI-----------
---SYDIN-TMLNAIGGHQ-GAL-QVLKEVINEEAAEWDRTHPPP-VGPL-PPGQI-REP
TGSDIAGTTSTQQEQIHWM---T--RAN--NPIPIGD-IYRKWIVLGLNKMVKMYSPVSI
LDIRQGPKEPFRDYVDRXYKTLRAEQATQEVKNWMTETLLVQ----NANPDCK-QILKSL
--GPGATLEEMM-VACQGVGGPTH-----------------KARVL--------------
------------------------------------------------------------
------------------------------------------------------------
------------------------------------------------------------
------------------------------------------------------------
------------------------------------------------------------
------------------------------------------------------------
------------------------------------------------------------
------------------------------------------------------------
------------------------------------------------------------
------------------------------------------------------------
------------------------------------------------------------
------------------------------------------------------------
------------------------------------------------------------
------------------------------------------------------------
------------------------------------------------------------
------------------------------------------------------------
------------------------------------------------------------
------------------------------------------------------------
-------------------------------------------------
>gi|75644695|sp|Q77372|GAG_HV1AN RecName: Full=Gag polyprotein; AltName: Full=Pr55Gag; Contains: RecName: Full=Matrix protein p17; Short=MA; Contains: RecName: Full=Capsid protein p24; Short=CA; Contains: RecName: Full=Spacer peptide p2; Contains: RecName: Full=Nucleocapsid protein p7; Short=NC; Contains: RecName: Full=Spacer peptide p1; Contains: RecName: Full=p6-gag >gi|463058|gb|AAA99878.1| gag polyprotein
MGASASV-LTGSKLDA-----WEQIR------LKPGSKKKYRLKHLVWAS----RELERF
AC--NPELLETAEGNEKLLQQ--------------LEPALKTGSDSLQSLWN--------
-------AIVVL--WCVHNRYKIGDTQQ----------------------AIQKLKEVM-
-GSRKSADAAKEDTSARQAGQ---------------------------------------
------------------------------------------------------------
----------------------------------------------------NY------
PIVSNAQGQMVHQA-ISPRTLNAWVKAVEEKAFNPEIIPMFMALSEGAI-----------
---SYDIN-TMLNAIGGHQ-GAL-QVLKEVINEEAVEWDRTHPPP-VGPL-PPGQI-REP
TGSDIAGTTSTQQEQIHWT---T--RPN--QPIPVGD-IYRKWIVLGLNKMVKMYSPVSI
LDIKQGPKEPFRDYVDRFYKTLRAEQATQEVKNWMTETLLVQ----NANPDCK-QILKSL
--GPGATLEEMM-VACQGVGGPTH-----------------KARVL--------------
---------AEA---------MATAQQDLKGGYTAVFM------QRGQN----PIRKGTI
KCFNCG-------KEG-HIARNCR--------------------APRK----KG---CWK
CGQE-GHQMKD-------------CRNGK---QANF------------------------
----L-------------------------------------------------------
--------------------------------------GKYWPPGGTRPGNYVQRPAHP-
--------------------------------------SAPPMEEEVKGQENQEQKG-GP
------------------------------------------------------------
------------------------------------------------------------
------------------------------------------------------------
------------------------------------------------------------
------------------------------------------------------------
------------------------------------------------------------
------------------------------------------------------------
------------------------------------------------------------
------------------------------------------------------------
------------------------------------------------------------
------------------------------------N--------------ELYPFASLK
SLFGTDQ-----------------------------------------------------
-------------------------------------------------
>gi|110815940|sp|Q77373|POL_HV1AN RecName: Full=Gag-Pol polyprotein; AltName: Full=Pr160Gag-Pol; Contains: RecName: Full=Matrix protein p17; Short=MA; Contains: RecName: Full=Capsid protein p24; Short=CA; Contains: RecName: Full=Spacer peptide p2; Contains: RecName: Full=Nucleocapsid protein p7; Short=NC; Contains: RecName: Full=Transframe peptide; Short=TF; Contains: RecName: Full=p6-pol; Short=p6*; Contains: RecName: Full=Protease; AltName: Full=Retropepsin; AltName: Full=PR; Contains: RecName: Full=Reverse transcriptase/ribonuclease H; AltName: Full=p66 RT; Contains: RecName: Full=p51 RT; Contains: RecName: Full=p15; Contains: RecName: Full=Integrase; Short=IN
MGASASV-LTGSKLDA-----WEQIR------LKPGSKKKYRLKHLVWAS----RELERF
AC--NPELLETAEGNEKLLQQ--------------LEPALKTGSDSLQSLWN--------
-------AIVVL--WCVHNRYKIGDTQQ----------------------AIQKLKEVM-
-GSRKSADAAKEDTSARQAGQ---------------------------------------
------------------------------------------------------------
----------------------------------------------------NY------
PIVSNAQGQMVHQA-ISPRTLNAWVKAVEEKAFNPEIIPMFMALSEGAI-----------
---SYDIN-TMLNAIGGHQ-GAL-QVLKEVINEEAVEWDRTHPPP-VGPL-PPGQI-REP
TGSDIAGTTSTQQEQIHWT---T--RPN--QPIPVGD-IYRKWIVLGLNKMVKMYSPVSI
LDIKQGPKEPFRDYVDRFYKTLRAEQATQEVKNWMTETLLVQ----NANPDCK-QILKSL
--GPGATLEEMM-VACQGVGGPTH-----------------KARVL--------------
---------AEA---------MATAQQDLKGGYTAVFM------QRGQN----PIRKGTI
KCFNCG-------KEG-HIARNCR--------------------APRK----KG---CWK
CGQE-GHQMKD-------------CRNGK---Q--F------------------------
----F-------------------------------------------------------
--------------------------------------RQILASGGHEARQLCAETSTP-
--------------------------------------ISPTDGGGSEGTGESGTER-GP
E-----------------------------------------------------------
------------------------------------------------------------
------------------------------------------------------------
------------------------------------------------------------
------------------------------------------------------------
------------------------------------------------------------
------------------------------------------------------------
------------------------------------------------------------
------------------------------------------------------------
------------------------------------------------------------
-----------------------------------RA--------------LSVCLPQIP
LWDRPIVTARVGGHLCEVLLDTGADDTVLNNIQLEGKWKPKMIGGIGGFIKVKEYDNVTV
EIEGREVQGTVLVGPTPVNIIGRNILTGLGCTLNFPISPIAPVPVKLKP
>gi|37935850|gb|AAO47102.1| gag protein [Human immunodeficiency virus 1]
MGARASV-LTGSKLDA-----WEQIR------LKPGSKKKYRLKHLVWAS----RELDRF
AC--NPELLETAEGNEKLLQQ--------------LEPALKTGSESLQSLWN--------
-------TIAVL--WCVHNRYKIEDTQQ----------------------AIQRLREEK-
-GNRKSAGAAKEDTXTRQTGQ---------------------------------------
------------------------------------------------------------
----------------------------------------------------NY------
PIIQNAQGQMVHQA-LSPRTLNAWVKAVEEKAFNPEIIPMFMALSEGAV-----------
---PYDIN-TMLNAIGGHQ-GAL-QVLKEVINEEAAEWDRTHPIP-VGPL-PPGQI-REP
TGSDIAGTTSTQQEQIHWT---T--RPN--NXIPVGD-IYRKWIVLGLNKMVKMYSPVSI
LDIKQGPKEPFRDYVDRFYKTLRAEQASQEVKNWMTETLLVQ----NANPDCK-QILKSL
--GPGATLEEMM-VACQGVGGPTH-----------------KARVL--------------
---------AEA---------MASAQQDIKGGYTAVFM------QRGQN----PNRRGPI
KCFNCG-------KEG-HIAKNCR--------------------APRR----KG---CWK
CGQE-GHQMKX-------------CRNGK---QANF------------------------
----L-------------------------------------------------------
--------------------------------------GKYWPPGGTRPGNYVQKQVPP-
--------------------------------------SAPPMEEVMQGQKNQNQEX-RE
D-----------------------------------------------------------
------------------------------------------------------------
------------------------------------------------------------
------------------------------------------------------------
------------------------------------------------------------
------------------------------------------------------------
------------------------------------------------------------
------------------------------------------------------------
------------------------------------------------------------
------------------------------------------------------------
-----------------------------------PN--------------ELYPFASLK
SLFGTDQ-----------------------------------------------------
-------------------------------------------------
>gi|19773870|gb|AAL98916.1|AF383295_1 p24 [Human immunodeficiency virus type 1]
------------------------------------------------------------
------------------------------------------------------------
------------------------------------------------------------
------------------------------------------------------------
------------------------------------------------------------
------------------------------------------------------------
PIIQNAQGQMVHQA-LSPRTLNAWVKAVEEKAFNPEIIPMFMALSEGAV-----------
---PYDIN-TMLNAIGGHQ-GAL-QVLKEVINEEAAEWDRTHPIP-VGPL-PPGQI-REP
TGSDIAGTTSTQQEQIHWT---T--RPN--NXIPVGD-IYRKWIVLGLNKMVKMYSPVSI
LDIKQGPKEPFRDYVDRFYKTLRAEQASQEVKNWMTETLLVQ----NANPDCK-QILKSL
--GPGATLEEMM-VACQGVGGPTH-----------------KARVL--------------
------------------------------------------------------------
------------------------------------------------------------
------------------------------------------------------------
------------------------------------------------------------
------------------------------------------------------------
------------------------------------------------------------
------------------------------------------------------------
------------------------------------------------------------
------------------------------------------------------------
------------------------------------------------------------
------------------------------------------------------------
------------------------------------------------------------
------------------------------------------------------------
------------------------------------------------------------
------------------------------------------------------------
------------------------------------------------------------
------------------------------------------------------------
------------------------------------------------------------
-------------------------------------------------
>gi|45594442|gb|AAS68558.1| gag protein [Human immunodeficiency virus 1]
------------------------------------------------------------
------------------------------------------------------------
------------------------------------------------------------
------------------------------------------------------------
------------------------------------------------------------
------------------------------------------------------------
-VVQNTQGQMVHQA-LSPRTLNAWVKAVEEKAFNPEIIPMFMALSEGAI-----------
---SYDIN-TMLNAIGGHQ-GAL-QVLKEVINDEAADWDRAHPIP-VGPL-PPGQI-REP
TGSDIAGTTSTQQEQIHWT---T--RAN--NPIPVGD-IYRKWIVLGLNKLVKMYSPVSI
LDIRQGPKEPFRDYVDRFYKTLRAEQATQEVKNWMTETLLVQ----NANPDCK-QILKSL
--GPGATLEEMM-VACQGVGGALH-----------------KARVL--------------
------------------------------------------------------------
------------------------------------------------------------
------------------------------------------------------------
------------------------------------------------------------
------------------------------------------------------------
------------------------------------------------------------
------------------------------------------------------------
------------------------------------------------------------
------------------------------------------------------------
------------------------------------------------------------
------------------------------------------------------------
------------------------------------------------------------
------------------------------------------------------------
------------------------------------------------------------
------------------------------------------------------------
------------------------------------------------------------
------------------------------------------------------------
------------------------------------------------------------
-------------------------------------------------
>gi|19773822|gb|AAL98892.1|AF383271_1 p24 [Human immunodeficiency virus type 1]
------------------------------------------------------------
------------------------------------------------------------
------------------------------------------------------------
------------------------------------------------------------
------------------------------------------------------------
------------------------------------------------------------
PVVQNAQGQMVHQP-LSPRTLNAWVKAVEEKAFNPEIIPMFMALSEGAV-----------
---PYDIN-TMLNAIGGHQ-GAL-QVLKEVINDEAADWDRAHPIP-VGPL-PPGQI-REP
TGSDIAGTTSTQQEQIHWT---T--RAN--NPVPVGD-IYRKWIVLGLNKMVKMYSPVSI
LDIKQGPKEPFRDYVDRFYKTLRAEQATQEVKNWMTETLLVQ----NANPDCK-QILKSL
--GPGATLEEMM-VACQGVGGPTH-----------------KARVL--------------
------------------------------------------------------------
------------------------------------------------------------
------------------------------------------------------------
------------------------------------------------------------
------------------------------------------------------------
------------------------------------------------------------
------------------------------------------------------------
------------------------------------------------------------
------------------------------------------------------------
------------------------------------------------------------
------------------------------------------------------------
------------------------------------------------------------
------------------------------------------------------------
------------------------------------------------------------
------------------------------------------------------------
------------------------------------------------------------
------------------------------------------------------------
------------------------------------------------------------
-------------------------------------------------
>gi|19773848|gb|AAL98905.1|AF383284_1 p24 [Human immunodeficiency virus type 1]
------------------------------------------------------------
------------------------------------------------------------
------------------------------------------------------------
------------------------------------------------------------
------------------------------------------------------------
------------------------------------------------------------
PVVPNAQGQMMHQP-LSPRTLNAWVKAVEEKAFNPEIIPMFMALSEGAV-----------
---PYDIN-TMLNAIGGHQ-GAL-QVLKEVINEEAAEWDRTHPPA-VGPL-PPGQI-REP
TGSDIAGTTSTQQEQVHWI---T--RPN--HSIPVGD-IYRKWIVLGLNKMVKMYSPVSI
LDIKQGPKEPFRDYVDRFYKTLRAEQASQDVKNWMTETLLVQ----NANPDCK-QILKAL
--GPGATLEEMM-VACQGVGGPTH-----------------KARVL--------------
------------------------------------------------------------
------------------------------------------------------------
------------------------------------------------------------
------------------------------------------------------------
------------------------------------------------------------
------------------------------------------------------------
------------------------------------------------------------
------------------------------------------------------------
------------------------------------------------------------
------------------------------------------------------------
------------------------------------------------------------
------------------------------------------------------------
------------------------------------------------------------
------------------------------------------------------------
------------------------------------------------------------
------------------------------------------------------------
------------------------------------------------------------
------------------------------------------------------------
-------------------------------------------------
>gi|45594446|gb|AAS68560.1| gag protein [Human immunodeficiency virus 1]
------------------------------------------------------------
------------------------------------------------------------
------------------------------------------------------------
------------------------------------------------------------
------------------------------------------------------------
------------------------------------------------------------
PVIPNAQGQMIHQP-LSPRTLNAWVKAVEEKAFNPEIIPMFMALSEGAI-----------
---PYDVN-SMLNAIGGHQ-GAL-QVLKEVINEEAAEWDRSHPPV-VGPL-PPGQI-REP
TGSDIAGTTSTQQEQVHWI---T--RAN--HSIPVGD-IYRKWIVLGLNKLVKMYSPVSI
LDIKQGPKEPFKDYVDRFYKTLRAEQASQDVKNWMTETLLVQ----NANPDCK-QILKAL
--GPGATLEEMM-VACQGVGGPSH-----------------KARVL--------------
------------------------------------------------------------
------------------------------------------------------------
------------------------------------------------------------
------------------------------------------------------------
------------------------------------------------------------
------------------------------------------------------------
------------------------------------------------------------
------------------------------------------------------------
------------------------------------------------------------
------------------------------------------------------------
------------------------------------------------------------
------------------------------------------------------------
------------------------------------------------------------
------------------------------------------------------------
------------------------------------------------------------
------------------------------------------------------------
------------------------------------------------------------
------------------------------------------------------------
-------------------------------------------------
>gi|14041636|emb|CAC38420.1| gag protein [Human immunodeficiency virus 1]
MGARASV-LSGSKLDT-----WEQIR------LKPGCKKKYRLKHLVWAS----RELERF
AC--NPELLETAEGNEELLQQ--------------LEPALKTGSESLQSLWN--------
-------TIAVL--WCVHKRFKVEDTQQ----------------------AIQKLKEVM-
-GSRKSAGAAKEDTSARQTGQ---------------------------------------
------------------------------------------------------------
----------------------------------------------------NY------
PVVANAQGQMVHQS-LSPRTLNAWVKAVEEKAFNPEIIPMFMALSEGAI-----------
---PYDTN-TMLNAIGGHQ-GAL-QVLKEVINEEAAEWDRTHPQA-AGPL-PPGQI-REP
TGSDIAGTTSTQQEQVHWI---T--RPN--QPIPVGD-IYRKWIVLGLNKVVKMYSPVSI
LDIRQGPKEPFRDYVDRFYKTLRAEQATQEVKNWMTETLLVQ----NANPDCK-QILKSL
--GPGATLEEMM-IACQGVGGPTH-----------------KARVL--------------
---------AEA---------MSAA-QDLKGGYSAVFM------QRGQN----PGRKGPI
KCFNCG-------KEG-HLARNCR--------------------APRK----KG---CWK
CGQE-GHQMKD-------------CRNGK---QANF------------------------
----L-------------------------------------------------------
--------------------------------------GKYWPPGGTRPGNYAQRQVSP-
--------------------------------------SAPPMTEEMKGQENQEQKG-DQ
N-----------------------------------------------------------
------------------------------------------------------------
------------------------------------------------------------
------------------------------------------------------------
------------------------------------------------------------
------------------------------------------------------------
------------------------------------------------------------
------------------------------------------------------------
------------------------------------------------------------
------------------------------------------------------------
-----------------------------------EL--------------YPFASLKSL
FGTDQ-------------------------------------------------------
-------------------------------------------------
>gi|14041626|emb|CAC38429.1| gag protein [Human immunodeficiency virus 1]
MGARASV-LTGSKLDA-----WEQIR------LKPGCKKKYRLKHLVWAS----RELDRS
AC--NPELLETAEGNEKLLQQ--------------LEPALKTGSESLQSLWN--------
-------TIAVL--WCVHNRIKVEDTQQ----------------------AIQKLKEVM-
-GSRKSAGTAKEDTSARQTGQ---------------------------------------
------------------------------------------------------------
----------------------------------------------------NY------
PIVTNAQGQMVHQS-LSPRTLNAWVKAVEEKAFNPEIIPMFMALSEGAI-----------
---PYDTN-TMLNAIGGHQ-GAL-QVLKEVINEEAAEWDRTHPPA-AGPL-PVGQI-REP
TGSDIAGTTSTQQEQVHWI---T--RPN--QPIPVGD-IYRKWIVLGLNKVVKMYSPVSI
LDIRQGPKEPFRDYVDRFYKTLRAEQATQEVKNWMTETLLVQ----NANPDCK-QILKSL
--GPGATLEEMM-IACQGVGGPTH-----------------KARVL--------------
---------AEA---------MAAA-QDLKGGYTAVFM------QRGQN----PSRKGPI
KCFNCG-------KEG-HLARNCR--------------------APRK----KG---CWK
CGQE-GHQMKD-------------CKNGR---QANF------------------------
----L-------------------------------------------------------
--------------------------------------GKYWPPGGTRPGNYAQRQVSP-
--------------------------------------SAPPMTEEMKGQENQEQKE-DQ
N-----------------------------------------------------------
------------------------------------------------------------
------------------------------------------------------------
------------------------------------------------------------
------------------------------------------------------------
------------------------------------------------------------
------------------------------------------------------------
------------------------------------------------------------
------------------------------------------------------------
------------------------------------------------------------
-----------------------------------EL--------------YPFASLRSL
FGTDQ-------------------------------------------------------
-------------------------------------------------
>gi|14041622|emb|CAC38388.1| gag [Human immunodeficiency virus 1]
MGARASV-LTGSKLDA-----WEQIR------LKPGCKKKYRLKHLVWAS----RELDRF
AC--NPELLETAEGNEQLLQQ--------------LEPALKTGSESLQSLWN--------
-------TIAVL--WCVHNRFRVEDTQQ----------------------AIQKLKEVM-
-GSRKSAGAAKEDTSARQTGQ---------------------------------------
------------------------------------------------------------
----------------------------------------------------NY------
PVVANAQGQMVHQS-LSPRTLNAWVKAVEEKAFNPEIIPMFMALSEGAI-----------
---PYDTN-TMLNAIGGHQ-GAL-QVLKEVINEEAAEWDRTHPPP-IGPL-PPGQI-REP
TGSDIAGTTSTQQEQVHWT---T--RPN--NPIPVGD-IYRKWIVLGLNKVVKMYSPVSI
LDIRQGPKEPFRDYVDRFYKTLRAEQATQEVKNWMTETLLVQ----NANPDCK-QILKSL
--GPGATLEEMM-IACQGVGGPTH-----------------KARVL--------------
---------AEA---------MAAA-QDLKGGYTAVFM------QRGQN----PSRKGPI
KCFNCG-------KEG-HLARNCR--------------------APRK----KG---CWK
CGQE-GHQMKD-------------CRNGK---QANF------------------------
----L-------------------------------------------------------
--------------------------------------GKYWPPGGTRPGNYAQRQVSP-
--------------------------------------SAPPMTEEMKGQENQEQKE-DQ
N-----------------------------------------------------------
------------------------------------------------------------
------------------------------------------------------------
------------------------------------------------------------
------------------------------------------------------------
------------------------------------------------------------
------------------------------------------------------------
------------------------------------------------------------
------------------------------------------------------------
------------------------------------------------------------
-----------------------------------EL--------------YPFASLKSL
FGTDQ-------------------------------------------------------
-------------------------------------------------
>gi|19773830|gb|AAL98896.1|AF383275_1 p24 [Human immunodeficiency virus type 1]
------------------------------------------------------------
------------------------------------------------------------
------------------------------------------------------------
------------------------------------------------------------
------------------------------------------------------------
------------------------------------------------------------
PIIPNAQGQMVHQP-ISPRTLNAWVKAVEEKAFNPEIIPMFMALSEGAI-----------
---PYDIN-TMLNAIGGHQ-GAL-QVLKEVINEEASEWDRTHPPA-MGPL-PPGQM-REP
TGSDIAGTTSTQQEQVHWT---T--RAN--NPIPVGD-IYRKWIVLGLNKMVKMYSPVSI
LDIRQGPKEPFRDYVDRFYKTLRAEQASQEVKNWMTETLLVQ----NANPDCK-QILKSL
--GPGATLEEMM-VACQGVGGPTH-----------------KARVL--------------
------------------------------------------------------------
------------------------------------------------------------
------------------------------------------------------------
------------------------------------------------------------
------------------------------------------------------------
------------------------------------------------------------
------------------------------------------------------------
------------------------------------------------------------
------------------------------------------------------------
------------------------------------------------------------
------------------------------------------------------------
------------------------------------------------------------
------------------------------------------------------------
------------------------------------------------------------
------------------------------------------------------------
------------------------------------------------------------
------------------------------------------------------------
------------------------------------------------------------
-------------------------------------------------
>gi|37935969|gb|AAO47207.1| gag protein [Human immunodeficiency virus 1]
MGASASV-LKGSKLDA-----WEQIR------LKPGSKKKYRLKHLVWAS----RELERF
AC--NPELLETAEGNEKLLQQ--------------LEPALKTGSDSLQSLWN--------
-------TIVVL--WCVHNRYRIEDTQQ----------------------AIKKLREVM-
-GSXKSASDAKEDTSARQTGQ---------------------------------------
------------------------------------------------------------
----------------------------------------------------NY------
PIIPNAQGQMVHQP-ISPRTLNAWVKAVEEKAFNPEIIPMFMALSEGAI-----------
---PYDIN-TMLNAIGGHQ-GAL-QVLKEVINEEASEWDRTHPPA-MGPL-PPGQM-REP
TGSDIAGTTSTQQEQVHWT---T--RAN--NPIPVGD-IYRKWIVLGLNKMVKMYSPVSI
LDIRQGPKEPFRDYVDRFYKTLRAEQASQEVKNWMTETLLVQ----NANPDCK-QILKSL
--GPGATLEEMM-VACQGVGGPTH-----------------KARVL--------------
---------AEA---------MATAQQDLKGGYTAVFM------QRGQN----PGRKGPI
KCFNCG-------KEG-HLARNCR--------------------APRK----KG---CWK
CGQE-GHQMKD-------------CRNGK---QANF------------------------
----L-------------------------------------------------------
--------------------------------------GKYWPPGGTRPGNYAQRQVSP-
--------------------------------------SAPPMEEERKGPESQEQKG-DP
N-----------------------------------------------------------
------------------------------------------------------------
------------------------------------------------------------
------------------------------------------------------------
------------------------------------------------------------
------------------------------------------------------------
------------------------------------------------------------
------------------------------------------------------------
------------------------------------------------------------
------------------------------------------------------------
-----------------------------------EL--------------YPFASLRSL
FGTDQ-------------------------------------------------------
-------------------------------------------------
>gi|45594448|gb|AAS68561.1| gag protein [Human immunodeficiency virus 1]
------------------------------------------------------------
------------------------------------------------------------
------------------------------------------------------------
------------------------------------------------------------
------------------------------------------------------------
------------------------------------------------------------
PVVANAQGNMIHQP-LSPRTLNAWVKAVEEKAFNPEIIPMFMALSEGAI-----------
---PYDIN-TMLNAIGGHQ-GAL-QVLKEVINEEAADWDRTHPPP-VGPL-PPGQI-REP
SGSDIAGTTSTQQEQVHWI---T--RGA--NAIPVGD-IYRKWIVLGLNKMVKMYSPVSI
LDIKQGPKEPFRDYVDRFYKTLRAEQATQEVKNWMTETLLVQ----NSNPDCK-QILKSL
--GPGATLEEMM-VACQGVGGPTH-----------------KAKIL--------------
------------------------------------------------------------
------------------------------------------------------------
------------------------------------------------------------
------------------------------------------------------------
------------------------------------------------------------
------------------------------------------------------------
------------------------------------------------------------
------------------------------------------------------------
------------------------------------------------------------
------------------------------------------------------------
------------------------------------------------------------
------------------------------------------------------------
------------------------------------------------------------
------------------------------------------------------------
------------------------------------------------------------
------------------------------------------------------------
------------------------------------------------------------
------------------------------------------------------------
-------------------------------------------------
>gi|19773856|gb|AAL98909.1|AF383288_1 p24 [Human immunodeficiency virus type 1]
------------------------------------------------------------
------------------------------------------------------------
------------------------------------------------------------
------------------------------------------------------------
------------------------------------------------------------
------------------------------------------------------------
PVIANAQGQMMHQP-LSPRTLNAWVKAVEEKAFNPEIIPMFMALSEGAI-----------
---PYDIN-TMLNAIGGHQ-GAL-QVLKEVINEEAADWDRTHPPP-VGPL-PPGQI-REP
TGSDIAGTTSTQQEQVHWI---T--RGA--NAIPVGD-IYRKWIVLGLNKMVKMYSPVSI
LDIKQGPKEPFRDYVDRFYKTLRAEQATQEVKNWMTETLLVQ----NSNPDCK-QILKSL
--GPGATLEEMM-IACQGVGGPTH-----------------KAKIL--------------
------------------------------------------------------------
------------------------------------------------------------
------------------------------------------------------------
------------------------------------------------------------
------------------------------------------------------------
------------------------------------------------------------
------------------------------------------------------------
------------------------------------------------------------
------------------------------------------------------------
------------------------------------------------------------
------------------------------------------------------------
------------------------------------------------------------
------------------------------------------------------------
------------------------------------------------------------
------------------------------------------------------------
------------------------------------------------------------
------------------------------------------------------------
------------------------------------------------------------
-------------------------------------------------
>gi|45594460|gb|AAS68567.1| gag protein [Human immunodeficiency virus 1]
------------------------------------------------------------
------------------------------------------------------------
------------------------------------------------------------
------------------------------------------------------------
------------------------------------------------------------
------------------------------------------------------------
---------MMHQP-LSPRTLNAWVKAVEEKAFNPEIIPMFMALSEGAI-----------
---PYDIN-TMLNAIGGHQ-GAL-QVVKEVINEEAADWDRTHPQV-VGPL-PPGQI-REP
TGSDIAGTTSNQQEQVHWI---T--RAN--APIPVGD-IYRKWIVLGLNKMVKMYSPVSI
LDIKQGPKEPFRDYVDRFYKTLRAEQASQDVKNWMTETLLVQ----NANPDCK-QILKSL
--GPGATLEEMM-VACQGVGG---------------------------------------
------------------------------------------------------------
------------------------------------------------------------
------------------------------------------------------------
------------------------------------------------------------
------------------------------------------------------------
------------------------------------------------------------
------------------------------------------------------------
------------------------------------------------------------
------------------------------------------------------------
------------------------------------------------------------
------------------------------------------------------------
------------------------------------------------------------
------------------------------------------------------------
------------------------------------------------------------
------------------------------------------------------------
------------------------------------------------------------
------------------------------------------------------------
------------------------------------------------------------
-------------------------------------------------
>gi|19773858|gb|AAL98910.1|AF383289_1 p24 [Human immunodeficiency virus type 1]
------------------------------------------------------------
------------------------------------------------------------
------------------------------------------------------------
------------------------------------------------------------
------------------------------------------------------------
------------------------------------------------------------
PVVANMQGQMIHQP-LSPRTLNAWVKAVEEKAFNPEIIPMFMALSEGAI-----------
---PYDIN-TMLNAIGGHQ-GAL-QVLKEVINEEAADWDRTHPPV-VGPL-PPGQI-REP
TGSDIAGTTSTQQEQVHWI---T--RAN--APIPVGD-IYRKWIVLGLNKMVKMYSPVSI
LDIKQGPKEPFRDYVDRFYKTLRAEQATQEVKNWMTETLLVQ----NANPDCK-QILKSL
--GPGATLEEMM-VACQGVGGPTH-----------------KAKIL--------------
------------------------------------------------------------
------------------------------------------------------------
------------------------------------------------------------
------------------------------------------------------------
------------------------------------------------------------
------------------------------------------------------------
------------------------------------------------------------
------------------------------------------------------------
------------------------------------------------------------
------------------------------------------------------------
------------------------------------------------------------
------------------------------------------------------------
------------------------------------------------------------
------------------------------------------------------------
------------------------------------------------------------
------------------------------------------------------------
------------------------------------------------------------
------------------------------------------------------------
-------------------------------------------------
>gi|37935950|gb|AAO47190.1| gag protein [Human immunodeficiency virus 1]
MGARASV-LTGSKLDD-----WEQIR------LRPGSKKKYRLKHLVWAS----RELERF
AC--NPELLETAEGNEKLLQQ--------------LEPALKTGSEDLKSLWN--------
-------AIAVL--WCVHNRYKVGDTQQ----------------------AVQKLKEVM-
-GNRKSADTAKETTSSKQTSQ---------------------------------------
------------------------------------------------------------
----------------------------------------------------NY------
PVVANMQGQMIHQP-LSPRTLNAWVKAVEEKAFNPEIIPMFMALSEGAI-----------
---PYDIN-TMLNAIGGHQ-GAL-QVLKEVINEEAADWDRTHPPV-VGPL-PPGQI-REP
TGSDIAGTTSTQQEQVHWI---T--RAN--APIPVGD-IYRKWIVLGLNKMVKMYSPVSI
LDIKQGPKEPFRDYVDRFYKTLRAEQATQEVKNWMTETLLVQ----NANPDCK-QILKSL
--GPGATLEEMM-VACQGVGGPTH-----------------KAKIL--------------
---------AEA---------MASVQQDLKGGYTAVFM------QRGQN----PTRGRPI
KCFNCG-------KDG-HLAKNCR--------------------APRK----KG---CWK
CGQE-GHQMKD-------------CRNGK---QANF------------------------
----L-------------------------------------------------------
--------------------------------------GRYWPPGGTRPGNYVQRQVPP-
--------------------------------------SAPPMEEVVKGQENQNQNQ-GG
D-----------------------------------------------------------
------------------------------------------------------------
------------------------------------------------------------
------------------------------------------------------------
------------------------------------------------------------
------------------------------------------------------------
------------------------------------------------------------
------------------------------------------------------------
------------------------------------------------------------
------------------------------------------------------------
-----------------------------------QN--------------ELYPFASLK
SLFGTDQ-----------------------------------------------------
-------------------------------------------------
>gi|2105019|gb|AAB57866.1| p24 [Human immunodeficiency virus type 1]
------------------------------------------------------------
------------------------------------------------------------
-------------------------------------------------------KEVM-
-GNRKSADTAKE-NNSKQTSQ---------------------------------------
------------------------------------------------------------
----------------------------------------------------NY------
PVVANMQGQMIHQP-LSPRTLNAWVKAVEEKAFNPEIIPMFMALSEGAI-----------
---PYDIN-TMLNAIGGHQ-GAL-QVLKEVINEEAADWDRTHPPP-IGPL-PPGQI-REP
TGSDIAGTTSNQQEQVHWI---T--RAN--APIPVGD-IYRKWIVLGLNKMVKMYSPVSI
LDIKQGPKEPFRDYVDRFYKTLRAEQATQEVKNWMTETLLVQ----NANPDCK-QILKSL
--GPGATLEEMX-VACQXVGXPTH-----------------KAKIL--------------
---------AEA---------MASV-----------------------------------
------------------------------------------------------------
------------------------------------------------------------
------------------------------------------------------------
------------------------------------------------------------
------------------------------------------------------------
------------------------------------------------------------
------------------------------------------------------------
------------------------------------------------------------
------------------------------------------------------------
------------------------------------------------------------
------------------------------------------------------------
[truncated: 13,782,203 more chars]
